# Supplementary material for: Predicting the need for a reduced drug dose, at first prescription
Source: Sci Rep. 2018 Oct 22;8:15558. doi: 10.1038/s41598-018-33980-0 (PMC6197198; doi:10.1038/s41598-018-33980-0)
Supplement: Supplementary file 2 — Data File S1 [file 41598_2018_33980_MOESM2_ESM.xlsx]

## Sheet: drugs_and_sets
All P450-drugs and drug sets considered				drugs and sets with #training set>=300				drugs and sets with #training set>=300					drugs and sets with #training set>=300				drugs and sets with #training set>=300				acronymes
drug (rxcui) or drug set	#drugs	#training set		drug (rxcui) or drug set	#drugs	#training set		eval: 10-fold, set of features: all features					eval: 10-fold set of features: top 300				eval:hlyo, set of features: top 300				hlyo: hold last year out validation
703	1	3038		703	1	3038		drug (rxcui) or drug set	#drugs	#training set			AUC-ROC >= 0.70				AUC-ROC >= 0.70				10-fold: 10-fold cross validation
725	1	66		2551	1	882		703	1	3038		drug (label)	drug (rxcui) or drug set	#drugs	#training set		drug (rxcui) or drug set	#drugs	#training set		dr: dose reduction
1886	1	252		2599	1	888		2551	1	882		clonidine	2599	1	799.2		2599	1	888		di: dose increase
2002	1	254		2670	1	304		2599	1	888		cyclosporine	3008	1	610.2		3008	1	678
2403	1	58		3002	1	158		3008	1	678		dexamethasone	3264	1	6017.4		3264	1	6686
2551	1	882		3008	1	678		3264	1	6686		diazepam	3322	1	1467		5492	1	5392
2599	1	888		3264	1	6686		3322	1	1630		diltiazem	3443	1	1468.8		6185	1	392
2626	1	78		3322	1	1630		3443	1	1632		haloperidol	5093	1	937.8		6813	1	1046
2670	1	304		3443	1	1632		4450	1	732		hydrocortisone	5492	1	4852.8		11289	1	3168
3002	1	158		4450	1	732		5492	1	5392		labetalol	6185	1	352.8		28031	1	324
3008	1	678		4493	1	302		6185	1	392		methadone	6813	1	941.4		42316	1	788
3108	1	22		4821	1	580		6813	1	1046		metoprolol	6918	1	6625.8		136411	1	466
3247	1	168		5093	1	1042		6918	1	7362		midodrine	6963	1	444.6		1A2	36	24908
3264	1	6686		5492	1	5392		6963	1	494		phenytoin	8183	1	723.6		2C19	43	29530
3322	1	1630		6185	1	392		8183	1	804		prednisone	8640	1	6211.8		2C9	41	24008
3443	1	1632		6813	1	1046		8640	1	6902		tramadol	10689	1	536.4		3A4	96	54262
3638	1	72		6918	1	7362		10689	1	596		warfarin	11289	1	2851.2		3A5	95	54258
3639	1	184		6963	1	494		11289	1	3168		carvedilol	20352	1	2772		3A7	96	54262
4053	1	74		8183	1	804		17767	1	1758		itraconazole	28031	1	291.6		B	4	10840
4450	1	732		8640	1	6902		20352	1	3080		tacrolimus	42316	1	709.2		H	4	19224
4493	1	302		8787	1	356		28031	1	324		paclitaxel	56946	1	414
4821	1	580		10180	1	350		35636	1	1090		olanzapine	61381	1	1153.8			TOTAL	10 drugs
5093	1	1042		10689	1	596		36437	1	474		aripiprazole	89013	1	480.6				8 drug sets
5492	1	5392		10737	1	676		39786	1	510		sildenafil	136411	1	419.4
5553	1	272		10829	1	354		39993	1	1806		aprepitant	358255	1	1607.4
6038	1	16		11289	1	3168		42316	1	788			p450	205	91267.2
6130	1	136		17767	1	1758		42347	1	546			1A2	36	24908
6185	1	392		20352	1	3080		51272	1	1782			2B6	17	5632
6754	1	174		28031	1	324		52175	1	720			2C19	43	29530
6813	1	1046		32968	1	1414		56946	1	460			2C9	41	24008
6918	1	7362		35636	1	1090		61381	1	1282			2D6	59	33088
6926	1	32		36437	1	474		89013	1	534			3A4	96	54262
6963	1	494		36567	1	650		136411	1	466			3A5	95	54258
7417	1	196		38404	1	342		321988	1	300			3A7	96	54262
7514	1	80		39786	1	510		358255	1	1786			A	22	22896
7531	1	226		39993	1	1806		p450	205	101408			B	4	10840
8076	1	30		42316	1	788		1A2	36	24908			C	37	34670
8134	1	244		42347	1	546		2B6	17	5632			D	15	22928
8183	1	804		51272	1	1782		2C19	43	29530			G	11	872
8640	1	6902		52175	1	720		2C8	9	1062			H	4	17301.6
8754	1	80		56946	1	460		2C9	41	24008			J	26	3656
8787	1	356		61381	1	1282		2D6	59	33088			L	19	12119.4
9384	1	100		72625	1	608		3A4	96	54262			N	66	22292
10180	1	350		83367	1	1158		3A5	95	54258			R	12	7268
10379	1	32		89013	1	534		3A7	96	54262			inducer	21	16182
10689	1	596		121243	1	606		A	22	22896			inhibitor	77	21054
10737	1	676		136411	1	466		B	4	10840			substrate	157	85250
10763	1	58		321988	1	300		C	37	34670
10829	1	354		358255	1	1786		D	15	22928				TOTAL	23 drugs
11202	1	84		p450	205	101408		G	11	872					22 drug sets
11289	1	3168		1A2	36	24908		H	4	19224
17767	1	1758		2B6	17	5632		J	26	3656
20352	1	3080		2C19	43	29530		L	19	13466
28031	1	324		2C8	9	1062		N	66	22292
30125	1	252		2C9	41	24008		R	12	7268
32624	1	204		2D6	59	33088		inducer	21	16182
32937	1	208		3A4	96	54262		inhibitor	77	21054
32968	1	1414		3A5	95	54258		substrate	157	85250
35302	1	264		3A7	96	54262
35636	1	1090		A	22	22896			TOTAL	34 drugs
35780	1	86		B	4	10840				23 drug sets
36117	1	186		C	37	34670
36437	1	474		D	15	22928
36567	1	650		G	11	872
38400	1	24		H	4	19224
38404	1	342		J	26	3656
38413	1	114		L	19	13466
39786	1	510		N	66	22292
39993	1	1806		R	12	7268
42316	1	788		inducer	21	16182
42347	1	546		inhibitor	77	21054
42355	1	30		substrate	157	85250
51272	1	1782
51499	1	158			TOTAL	49 drugs
52175	1	720				23 drug sets
56946	1	460
61381	1	1282
72625	1	608
72962	1	140
74667	1	14
83367	1	1158
83818	1	64
85762	1	34
89013	1	534
115698	1	220
121243	1	606
136411	1	466
140587	1	170
274332	1	14
282388	1	34
298869	1	60
321988	1	300
358255	1	1786
407990	1	34
877510	1	22
p450	205	101408
1A2	36	24908
2B6	17	5632
2C19	43	29530
2C8	9	1062
2C9	41	24008
2D6	59	33088
3A4	96	54262
3A5	95	54258
3A7	96	54262
A	22	22896
B	4	10840
C	37	34670
D	15	22928
G	11	872
H	4	19224
J	26	3656
L	19	13466
N	66	22292
R	12	7268
inducer	21	16182
inhibitor	77	21054
substrate	157	85250
	TOTAL	95 single drugs
		23 drug sets

## Sheet: dr_10folds
experiment_id = 20180908_dr_10_folds
type of intervals = dose reduction + continuation intervals
evaluation mode = 10-fold cross-validation
#training set >= 300
F-m cutoff=0.5																			order by
																			v
			top 100 diagnostic codes					top 100 clinical note phenotypes					top 100 laboratory test orders					combination of the 3 top-100
drug (rxcui) or drug set	#drugs	#training set	#features	AUC-ROC	F-m	Precision	Recall	#features	AUC-ROC	F-m	Precision	Recall	#features	AUC-ROC	F-m	Precision	Recall	#features	AUC-ROC	F-m	Precision	Recall	label
42316	1	709.2	3.4	0.530695	0.405205	0.375954	0.526435	6.1	0.533564	0.42788	0.455237	0.516685	101	0.943625	0.898567	0.899875	0.898624	108.5	0.937529	0.889852	0.891862	0.890005	tacrolimus
L	19	12119.4	13.5	0.552646	0.41247	0.473958	0.54649	1	0.5	0.333333	0.25	0.5	101	0.924681	0.873089	0.876567	0.87337	113.5	0.928909	0.879773	0.88326	0.880041	L
5492	1	4852.8	6.2	0.529464	0.396145	0.435629	0.526413	21.4	0.570723	0.4869	0.581409	0.553449	101	0.898754	0.818546	0.819253	0.818642	126.6	0.904	0.825263	0.825515	0.825296	hydrocortisone
6813	1	941.4	5.2	0.526207	0.384114	0.339502	0.522236	23.9	0.540809	0.428234	0.483525	0.519575	101	0.900074	0.816804	0.818119	0.816973	128.1	0.898018	0.814274	0.817804	0.814774	methadone
136411	1	419.4	2.6	0.522375	0.388054	0.398787	0.515727	8.2	0.527366	0.41954	0.437717	0.514073	101	0.849815	0.778416	0.782414	0.779015	109.8	0.879955	0.802911	0.80772	0.803621	sildenafil
28031	1	291.6	1.6	0.5135	0.359432	0.292921	0.5125	9.6	0.563774	0.490519	0.488053	0.568051	101	0.8684	0.787668	0.801732	0.790153	110.2	0.88257	0.797625	0.805343	0.798871	itraconazole
3008	1	610.2	2.2	0.524665	0.388053	0.324291	0.523166	8.5	0.54452	0.437902	0.482756	0.529967	101	0.861191	0.804518	0.809167	0.805091	109.7	0.869662	0.795864	0.8002	0.796526	cyclosporine
H	4	17301.6	10.9	0.519103	0.369006	0.510494	0.51599	28.7	0.559738	0.478301	0.56149	0.549391	101	0.85633	0.775886	0.776026	0.77591	138.6	0.862413	0.778858	0.778994	0.778879	H
3264	1	6017.4	5	0.509927	0.356802	0.343928	0.509049	15.4	0.521613	0.397803	0.516383	0.51685	101	0.847895	0.768817	0.76994	0.769019	119.4	0.849938	0.773697	0.775094	0.773927	dexamethasone
6185	1	352.8	1.5	0.514549	0.366454	0.335345	0.511299	13.6	0.512392	0.414651	0.470308	0.526353	101	0.877335	0.807311	0.811162	0.80778	114.1	0.846028	0.77068	0.776194	0.771679	labetalol
2599	1	799.2	2.5	0.520223	0.37692	0.367545	0.516734	20.1	0.536713	0.462966	0.550735	0.528912	101	0.815198	0.73969	0.744886	0.741136	121.6	0.836082	0.768739	0.770774	0.769139	clonidine
B	4	9756	6.7	0.518597	0.369537	0.428629	0.514878	21.6	0.542719	0.446538	0.536817	0.525807	101	0.834342	0.761537	0.762378	0.761699	127.3	0.842653	0.766692	0.767277	0.766797	B
358255	1	1607.4	1.3	0.502239	0.342109	0.282768	0.502299	1.6	0.502212	0.346816	0.337489	0.502224	31.2	0.830766	0.760861	0.763207	0.761283	32.1	0.835558	0.766583	0.768236	0.766871	aprepitant
D	15	21548.4	10	0.519427	0.369294	0.409893	0.516004	25.2	0.542246	0.443985	0.56176	0.534151	101	0.813969	0.739429	0.742066	0.739974	134.2	0.821069	0.744191	0.746211	0.744599	D
11289	1	2851.2	4.5	0.523863	0.379405	0.363466	0.521771	20	0.557656	0.452171	0.520021	0.533197	101	0.826408	0.75735	0.758005	0.757479	123.5	0.820506	0.743881	0.744722	0.744074	warfarin
61381	1	1153.8	1.6	0.514977	0.370163	0.324137	0.514968	1.5	0.507146	0.356529	0.312578	0.505719	71.2	0.811432	0.742175	0.747411	0.743296	72.3	0.806718	0.739658	0.743879	0.740531	olanzapine
R	12	6541.2	4	0.50996	0.357166	0.40548	0.509816	13.9	0.518732	0.379714	0.544809	0.515459	101	0.805281	0.731842	0.732674	0.732026	116.9	0.808603	0.739356	0.740439	0.739582	R
8640	1	6211.8	3.1	0.512928	0.366831	0.424769	0.512249	18.3	0.563572	0.510833	0.56239	0.547754	101	0.817014	0.738701	0.739187	0.738807	120.4	0.823382	0.7393	0.739461	0.739334	prednisone
8183	1	723.6	1.2	0.511002	0.359831	0.329565	0.511002	1.4	0.515967	0.38508	0.349589	0.516137	99.7	0.816005	0.722693	0.727341	0.724151	100.3	0.82255	0.738427	0.742988	0.739539	phenytoin
inducer	21	15169.8	7.2	0.512204	0.364214	0.321586	0.511714	23.6	0.547333	0.463031	0.574351	0.539386	101	0.809048	0.729525	0.729769	0.729579	129.8	0.811175	0.733871	0.734093	0.733919	inducer
89013	1	480.6	1.4	0.524102	0.376847	0.324659	0.523913	1	0.5	0.333333	0.25	0.5	54.8	0.789686	0.707052	0.711503	0.708265	55.2	0.791541	0.731497	0.736543	0.732941	aripiprazole
2C9	41	20314.6	10.1	0.518545	0.366794	0.424661	0.515447	17.8	0.531823	0.427579	0.507763	0.525337	101	0.801547	0.725772	0.725954	0.725817	126.9	0.808004	0.729736	0.729902	0.729768	2C9
1A2	36	22417.2	7.4	0.520639	0.372268	0.473231	0.517354	23.4	0.533634	0.432396	0.555128	0.525361	101	0.798401	0.716856	0.716936	0.716876	129.8	0.806245	0.725292	0.725392	0.725315	1A2
A	22	20000.4	9.2	0.513876	0.368264	0.500447	0.512688	22.5	0.533307	0.429842	0.55246	0.526123	101	0.789736	0.711086	0.71129	0.711136	130.7	0.798789	0.72276	0.722894	0.72279	A
5093	1	937.8	1.2	0.497872	0.335625	0.266098	0.497872	2.7	0.496193	0.357485	0.323994	0.49954	96.3	0.786032	0.711537	0.712125	0.711715	98.2	0.790457	0.721898	0.723922	0.722313
2C9	41	21607.2	5.1	0.512789	0.362822	0.39632	0.512128	17.1	0.523541	0.417147	0.521676	0.518151	101	0.778436	0.706006	0.706188	0.706052	121.2	0.785903	0.712163	0.71233	0.712204
2C19	43	26577	6.7	0.515067	0.365237	0.366578	0.513732	26.4	0.540727	0.450144	0.549631	0.532371	101	0.781572	0.708637	0.709605	0.708887	132.1	0.785299	0.71125	0.711766	0.711384
3443	1	1468.8	1.7	0.501018	0.347841	0.30517	0.500658	4.7	0.504858	0.417914	0.428906	0.501276	101	0.761478	0.681039	0.683542	0.681856	105.4	0.768964	0.68622	0.688144	0.68678
2D6	59	28866	5.9	0.515015	0.381008	0.433609	0.514714	22.3	0.529163	0.449113	0.546445	0.525411	101	0.741013	0.680723	0.68109	0.68081	127.2	0.747201	0.682007	0.682306	0.68208
6963	1	444.6	1.6	0.514053	0.365546	0.324465	0.512267	1.7	0.514411	0.376651	0.403974	0.514411	67.8	0.747214	0.670917	0.676735	0.672347	69.1	0.752036	0.678823	0.682072	0.679888
G	11	784.8	2.2	0.52225	0.374725	0.326961	0.518469	5.8	0.531973	0.408758	0.528173	0.529121	101	0.750996	0.689774	0.694787	0.691327	107	0.732398	0.678138	0.680902	0.67903
C	37	31203	7.2	0.51593	0.382036	0.524911	0.515694	26.2	0.532461	0.436595	0.541537	0.523789	101	0.739357	0.675857	0.675924	0.675878	132.4	0.741702	0.676477	0.676561	0.676504
N	66	20062.8	5.2	0.510144	0.358244	0.420467	0.509782	20.1	0.51926	0.412446	0.515452	0.513311	101	0.721468	0.665667	0.667108	0.666149	124.3	0.722439	0.665797	0.667343	0.666305
20352	1	2772	1.5	0.505516	0.349903	0.319244	0.505407	11.5	0.530716	0.424914	0.495983	0.519601	101	0.739737	0.668093	0.670207	0.668739	112	0.745659	0.665227	0.666443	0.665619
3A7	96	48835.8	10.8	0.516248	0.369502	0.402354	0.513902	29.2	0.524374	0.428925	0.53693	0.520091	101	0.70497	0.654603	0.663037	0.657526	139	0.718193	0.663085	0.669945	0.665382
3A5	95	48832.2	10.8	0.515163	0.368659	0.395438	0.512933	29.3	0.525011	0.429702	0.540037	0.519706	101	0.705129	0.655771	0.664249	0.658693	139.1	0.714197	0.662638	0.668829	0.664731
3A4	96	48835.8	10.8	0.515297	0.368736	0.392232	0.512881	29.2	0.524256	0.426046	0.538365	0.519694	101	0.703029	0.653637	0.662041	0.656573	139	0.714644	0.661962	0.668249	0.664101
3322	1	1467	2.3	0.503991	0.351271	0.316653	0.504282	13.2	0.5092	0.388187	0.406604	0.504673	101	0.691028	0.654527	0.657212	0.655487	114.5	0.710226	0.658485	0.66107	0.659416
10689	1	536.4	2.3	0.516562	0.379329	0.371717	0.515159	3.7	0.510998	0.376274	0.363131	0.509021	101	0.700879	0.660685	0.665971	0.662349	105	0.705329	0.656737	0.66185	0.659051
6918	1	6625.8	2.6	0.509326	0.37124	0.416421	0.509288	18	0.520106	0.442592	0.508625	0.507632	101	0.703142	0.641329	0.64182	0.641511	119.6	0.720633	0.65602	0.656229	0.656096
56946	1	414	1.4	0.501923	0.33747	0.30049	0.501923	6.1	0.513903	0.375382	0.356056	0.512128	12.7	0.69706	0.621365	0.647011	0.631924	18.2	0.724932	0.654038	0.672771	0.660653
substrate	157	76725	12	0.514614	0.363263	0.502485	0.51268	28.6	0.529318	0.423766	0.536108	0.520595	101	0.696483	0.644114	0.645972	0.644819	139.6	0.707633	0.653327	0.656599	0.654496
J	26	3290.4	1.8	0.506089	0.348821	0.323247	0.505422	17.8	0.525916	0.433438	0.526757	0.52198	101	0.697614	0.631194	0.63296	0.631919	118.6	0.705468	0.647267	0.647809	0.647494
p450	205	91267.2	9.7	0.511984	0.361257	0.528258	0.510607	27.7	0.526475	0.450326	0.53952	0.521132	101	0.688291	0.637288	0.63941	0.638123	136.4	0.6957	0.643273	0.644788	0.643854
inhibitor	77	18948.6	4	0.505642	0.351359	0.451105	0.505608	17.6	0.513307	0.387137	0.510938	0.509329	101	0.693898	0.638163	0.639553	0.638712	120.6	0.698948	0.640981	0.642149	0.641436
2B6	17	5068.8	4.1	0.506505	0.356654	0.418159	0.505575	21.5	0.536672	0.447851	0.562003	0.531171	101	0.705146	0.642114	0.644234	0.642934	124.6	0.702257	0.633619	0.635222	0.634276
52175	1	648	1.6	0.505408	0.354838	0.338135	0.50523	1.7	0.490812	0.365147	0.341881	0.493296	67.8	0.665686	0.63196	0.634478	0.633044	69.1	0.673168	0.632441	0.633854	0.632977
4450	1	658.8	2.4	0.513733	0.372082	0.38539	0.510919	5.7	0.526414	0.424759	0.595603	0.522246	94.4	0.680028	0.635588	0.641451	0.638054	100.5	0.692559	0.629473	0.632814	0.630871
10829	1	318.6	1.1	0.502083	0.337803	0.300532	0.502083	1.1	0.5	0.333333	0.25	0.5	42.7	0.638267	0.592696	0.600775	0.596051	42.9	0.632797	0.621497	0.640044	0.626273
17767	1	1582.2	1.5	0.507859	0.354768	0.323725	0.507773	7.9	0.524238	0.437623	0.512585	0.524625	101	0.66322	0.613999	0.615798	0.614664	108.4	0.67276	0.6192	0.620985	0.619946
39786	1	459	1.6	0.506413	0.369388	0.35584	0.50558	1	0.5	0.333333	0.25	0.5	10.4	0.630244	0.583372	0.60975	0.59473	11	0.644271	0.613592	0.64554	0.625538
2C8	9	955.8	1.6	0.499456	0.340424	0.383175	0.499456	3.9	0.514855	0.378555	0.460428	0.516747	32	0.647688	0.596887	0.605346	0.601284	35.5	0.674155	0.611593	0.614392	0.612838
2551	1	793.8	2.1	0.51724	0.384817	0.345289	0.515043	10.5	0.514141	0.39784	0.443636	0.513857	101	0.660524	0.610307	0.613998	0.612041	111.6	0.665641	0.609919	0.616037	0.612612
10180	1	315	1.1	0.5	0.333333	0.25	0.5	1	0.5	0.333333	0.25	0.5	39.8	0.643091	0.616084	0.62073	0.618856	39.9	0.636521	0.608575	0.619731	0.614509
703	1	2734.2	1.2	0.503993	0.346833	0.320339	0.503993	1.3	0.500132	0.344327	0.307696	0.500205	68.2	0.627695	0.592534	0.59438	0.593491	68.7	0.633175	0.599921	0.600677	0.600294
39993	1	1625.4	1.7	0.500623	0.342402	0.303312	0.500623	4.3	0.50005	0.372508	0.340033	0.496474	101	0.637172	0.602987	0.60543	0.604084	105	0.631713	0.587524	0.588913	0.58828
35636	1	977.8	1.3	0.510903	0.363136	0.31993	0.510846	1	0.5	0.333333	0.25	0.5	8.5	0.650988	0.585702	0.634148	0.605709	8.8	0.656051	0.583726	0.627185	0.601905
51272	1	1603.8	1.4	0.515354	0.366272	0.332027	0.514904	1.2	0.499419	0.335071	0.291519	0.499419	30.1	0.623222	0.574462	0.588489	0.581734	30.7	0.630183	0.579255	0.59865	0.588375
36437	1	426.6	1.4	0.505729	0.355195	0.316531	0.505556	1.3	0.502401	0.347218	0.277854	0.501852	12.7	0.644919	0.589957	0.622221	0.604582	13.4	0.649049	0.577286	0.613048	0.596794
42347	1	491.4	1.3	0.518853	0.36917	0.298869	0.51913	1.3	0.517349	0.377598	0.316483	0.517349	4.8	0.56627	0.524931	0.599431	0.567523	5.4	0.561608	0.526167	0.613935	0.565202
			AVG=	0.513439	0.365106	0.371452	0.512038	AVG=	0.523003	0.407677	0.451856	0.518003	AVG=	0.751665	0.689312	0.695735	0.691938	AVG=	0.757263	0.693806	0.700298	0.696305

## Sheet: dr_hlyo
experiment_id=20180824_dr_hold_last_year_out
type of intervals = dose reduction + continuation intervals
evaluation mode = leave last year out
#training set >= 300
F-m cutoff=0.5																					order by
																					v
				top-100 diagnostic codes					top-100 clinical note phenotypes					top-100 laboratory test orders					combination of the 3 top-100
drug (rxcui) or drug set	#drugs	#training set	#test set	#features	AUC-ROC	F-m	Precision	Recall	#features	AUC-ROC	F-m	Precision	Recall	#features	AUC-ROC	F-m	Precision	Recall	#features	AUC-ROC	F-m	Precision	Recall	label	also in dr_10fold top 10
6185	1	314	66	35	0.572084	0.455477	0.636364	0.575758	3	0.575758	0.522727	0.766129	0.560606	101	0.919651	0.847926	0.853681	0.848485	137	0.951791	0.862849	0.87218	0.863636	labetalol
42316	1	598	152	10	0.529432	0.322267	0.741015	0.736842	8	0.74749	0.735698	0.293318	0.453947	101	0.931094	0.861836	0.861905	0.861842	117	0.939837	0.861692	0.863415	0.861842	tacrolimus	x
28031	1	306	14	26	0.306122	0.263158	0.393939	0.428571	4	0.418367	0.377778	0.208333	0.357143	60	0.663265	0.708333	0.733333	0.714286	88	0.857143	0.854167	0.888889	0.857143	itraconazole	x
136411	1	338	112	28	0.604911	0.455135	0.719061	0.696429	6	0.704082	0.68838	0.533097	0.517857	101	0.859375	0.767783	0.768199	0.767857	133	0.901945	0.803571	0.803571	0.803571	sildenafil	x
6813	1	866	144	101	0.573495	0.50488	0.808674	0.798611	21	0.81549	0.796956	0.645161	0.569444	101	0.814911	0.722077	0.755209	0.729167	221	0.824556	0.744025	0.775745	0.75	methadone	x
11289	1	2630	418	33	0.565887	0.466025	0.667373	0.662679	24	0.69315	0.660298	0.636093	0.550239	101	0.809677	0.729105	0.731579	0.729665	156	0.787848	0.717697	0.717723	0.717703	warfarin
5492	1	4288	958	57	0.537288	0.441964	0.654173	0.647182	28	0.68663	0.643136	0.60219	0.534447	101	0.773738	0.698855	0.704664	0.700418	184	0.79741	0.713488	0.71549	0.713987	hydrocortisone	x
H	4	15366	3210	101	0.554013	0.459178	0.670661	0.64891	51	0.661384	0.637354	0.624103	0.545171	101	0.740439	0.683627	0.687361	0.684735	251	0.75651	0.70249	0.702499	0.702492	H	x
2C9	41	19212	3860	51	0.547556	0.462744	0.655908	0.63342	30	0.64199	0.619706	0.631025	0.547927	101	0.706177	0.679886	0.685597	0.681606	180	0.725399	0.695133	0.698672	0.696114	2C9
3008	1	556	102	23	0.537486	0.373642	0.654412	0.637255	5	0.659554	0.626891	0.461654	0.490196	101	0.66782	0.636941	0.637731	0.637255	127	0.797193	0.69464	0.699843	0.696078	cyclosporine	x
B	4	8732	1632	86	0.56083	0.451542	0.631968	0.622549	31	0.643005	0.615692	0.586578	0.534314	101	0.734268	0.674847	0.678072	0.675858	216	0.755018	0.692734	0.695906	0.693627	B
1A2	36	19872	4018	101	0.558431	0.466464	0.655508	0.648581	45	0.665031	0.644624	0.629978	0.549278	101	0.732951	0.659294	0.670467	0.663016	245	0.754398	0.684018	0.691357	0.686162	1A2
2C19	43	23798	4698	101	0.547715	0.460735	0.640744	0.621967	42	0.628991	0.608923	0.613313	0.543636	101	0.715439	0.677091	0.677108	0.677097	242	0.730121	0.678996	0.67905	0.679012	2C19
3A7	96	43016	9344	101	0.521365	0.404511	0.636621	0.607984	56	0.60916	0.586305	0.5826	0.51905	101	0.678623	0.650353	0.650382	0.650364	256	0.704005	0.669712	0.669782	0.669735	3A7
2599	1	722	124	78	0.426899	0.373929	0.520261	0.516129	6	0.524194	0.490132	0.419481	0.467742	101	0.702914	0.59317	0.618425	0.604839	183	0.711498	0.663021	0.683122	0.669355	clonidine
3A5	95	43012	9344	101	0.517118	0.401911	0.634495	0.606592	56	0.611079	0.585072	0.575325	0.51723	101	0.676487	0.640507	0.640535	0.640518	256	0.697099	0.660068	0.660478	0.66021	3A5
3A4	96	43016	9344	101	0.528462	0.403008	0.637839	0.609054	56	0.612513	0.58752	0.582631	0.518622	101	0.682613	0.654479	0.654643	0.654538	256	0.700861	0.659268	0.659821	0.659461	3A4
3264	1	5294	1114	52	0.511012	0.384231	0.579414	0.536804	21	0.535549	0.465047	0.560517	0.510772	101	0.711638	0.681525	0.693153	0.684919	172	0.726291	0.655014	0.66914	0.659785	dexamethasone
35636	1	868	180	1	0.5	0.333333	0.580357	0.555556	2	0.555556	0.518395	0.25	0.5	6	0.671605	0.652812	0.660632	0.655556	7	0.64284	0.65208	0.679777	0.661111
substrate	157	67588	14562	101	0.528158	0.420336	0.25	0.5	2	0.5	0.333333	0.596154	0.526027	101	0.654776	0.635688	0.641315	0.637893	202	0.678644	0.645319	0.648788	0.646614
8640	1	5354	1124	25	0.539979	0.452366	0.627534	0.618327	12	0.638961	0.611312	0.615887	0.540925	101	0.659828	0.647037	0.656233	0.650356	136	0.682399	0.639857	0.641691	0.640569
358255	1	1558	172	3	0.517442	0.379924	0.755952	0.523256	2	0.523256	0.383027	0.654491	0.517442	18	0.524676	0.411966	0.475788	0.488372	21	0.583221	0.631617	0.636848	0.633721
2D6	59	26418	5370	56	0.507824	0.388119	0.614447	0.578585	30	0.578395	0.542766	0.558448	0.511359	101	0.623243	0.606373	0.612264	0.609125	185	0.626777	0.612577	0.61398	0.613222
39786	1	424	66	1	0.5	0.333333	0.770492	0.575758	2	0.575758	0.482643	0.25	0.5	7	0.653811	0.679982	0.68609	0.681818	8	0.581267	0.605699	0.606452	0.606061
3322	1	1346	246	37	0.504528	0.378788	0.588391	0.552846	8	0.551491	0.502866	0.586498	0.512195	101	0.646375	0.605348	0.61489	0.609756	144	0.627669	0.602797	0.608864	0.605691
61381	1	962	272	2	0.547794	0.431552	0.668241	0.580882	3	0.58072	0.51836	0.762548	0.547794	37	0.597832	0.59928	0.606846	0.602941	40	0.629163	0.594657	0.603993	0.599265
4450	1	586	124	8	0.492196	0.343253	0.676136	0.645161	6	0.637227	0.628844	0.414601	0.491935	27	0.550468	0.552885	0.572009	0.564516	39	0.653226	0.589947	0.603679	0.596774
89013	1	368	146	1	0.5	0.333333	0.680421	0.657534	3	0.678833	0.646318	0.25	0.5	10	0.726215	0.65592	0.660547	0.657534	12	0.664477	0.583684	0.608631	0.59589
10689	1	472	110	4	0.509917	0.405048	0.752294	0.509091	3	0.509091	0.353223	0.530253	0.509091	80	0.667934	0.615811	0.64452	0.627273	85	0.666612	0.581818	0.581818	0.581818
2B6	17	4584	890	73	0.52131	0.44557	0.632074	0.580899	17	0.58302	0.535947	0.5781	0.530337	98	0.581111	0.560858	0.564126	0.562921	186	0.597579	0.581205	0.588951	0.585393
6918	1	5984	1118	14	0.503565	0.365865	0.564329	0.54025	9	0.540636	0.492787	0.527242	0.503578	74	0.582303	0.560818	0.600169	0.581395	95	0.599662	0.569926	0.604966	0.587657
51272	1	1256	460	1	0.5	0.333333	0.606245	0.586957	4	0.590945	0.567318	0.25	0.5	4	0.518299	0.423064	0.550262	0.517391	7	0.571569	0.560675	0.579775	0.571739
2551	1	736	120	22	0.495694	0.419244	0.53268	0.516667	2	0.516667	0.449193	0.521567	0.508333	100	0.493056	0.481256	0.490939	0.491667	122	0.616111	0.558057	0.55848	0.558333
3443	1	1390	198	6	0.511019	0.388889	0.581818	0.545455	7	0.543618	0.488636	0.587302	0.515152	50	0.623559	0.602586	0.62154	0.611111	61	0.611162	0.543223	0.553945	0.550505
6963	1	350	120	2	0.5	0.333333	0.633333	0.558333	3	0.559028	0.486061	0.25	0.5	9	0.618056	0.528843	0.5982	0.566667	12	0.531528	0.530351	0.621022	0.575
20352	1	2382	568	8	0.523185	0.40711	0.569949	0.536972	6	0.536123	0.475107	0.60456	0.522887	26	0.524543	0.492958	0.532864	0.524648	38	0.536408	0.525489	0.546356	0.540493
42347	1	418	100	1	0.5	0.333333	0.577963	0.56	3	0.5674	0.533107	0.25	0.5	7	0.4918	0.507389	0.522282	0.52	9	0.4878	0.476651	0.479475	0.48
inhibitor	77	17104	3210	34	0.504489	0.370611	0.25	0.5	2	0.5	0.333333	0.567706	0.508411	56	0.570589	0.455058	0.579509	0.533645	90	0.552376	0.462914	0.566183	0.532087
2C8	9	794	230	9	0.508809	0.372995	0.372788	0.491304	5	0.482798	0.336849	0.564752	0.508696	9	0.514858	0.44668	0.515762	0.508696	21	0.527259	0.453357	0.523157	0.513043
56946	1	316	134	14	0.522834	0.388128	0.755725	0.522388	4	0.552239	0.381241	0.58724	0.514925	8	0.480062	0.41665	0.545765	0.514925	24	0.507463	0.452083	0.545995	0.522388
39993	1	1522	218	4	0.509216	0.360914	0.753488	0.513761	2	0.513761	0.363205	0.627336	0.509174	26	0.45901	0.404096	0.434817	0.458716	30	0.516413	0.436693	0.54367	0.518349
703	1	2414	488	1	0.5	0.333333	0.647077	0.516393	2	0.516393	0.37829	0.25	0.5	1	0.5	0.333333	0.25	0.5	2	0.518443	0.37938	0.677814	0.518443
				AVG=	0.518471	0.397715	0.61449	0.586788	AVG=	0.593379	0.537323	0.517722	0.513918	AVG=	0.662402	0.617672	0.641365	0.633117	AVG=	0.682353	0.636664	0.653738	0.645932

## Sheet: di_10_folds
experiment_id=20161017_di_10_folds
type of intervals = dose increase + continuation intervals
evaluation mode = 10-fold cross-validation
#training set >= 300
F-m cutoff=0.5																			order by
																			v
			top 100 diagnostic codes					top 100 clinical note phenotypes					top 100 laboratory test orders					combination of the 3 top-100
drug (rxcui) or drug set	#drugs	#training set	#features	AUC-ROC	F-m	Precision	Recall	#features	AUC-ROC	F-m	Precision	Recall	#features	AUC-ROC	F-m	Precision	Recall	#features	AUC-ROC	F-m	Precision	Recall
G	11	1344.6	4.8	0.522822	0.391328	0.627369	0.521684	31.4	0.56244	0.46124	0.630725	0.552154	62.4	0.581318	0.505508	0.661935	0.573634	96.6	0.612217	0.565022	0.649179	0.599667
2C8	9	747	3.5	0.503547	0.369192	0.498684	0.507699	18.2	0.563361	0.475851	0.685995	0.564094	23.8	0.575694	0.516546	0.672399	0.577579	43.5	0.587786	0.559923	0.630962	0.59344
M	11	482.4	3.1	0.521082	0.38842	0.601902	0.522964	10.1	0.547127	0.444719	0.563419	0.543194	30.4	0.549608	0.49086	0.618923	0.556068	41.6	0.60377	0.543197	0.654778	0.593658
2B6	17	4852.8	9.8	0.514511	0.370541	0.639317	0.514868	74.4	0.558436	0.474884	0.633972	0.552816	41	0.523732	0.405852	0.613955	0.523745	123.2	0.583579	0.533529	0.610304	0.573812
3002	1	2555.6	2.6	0.511584	0.355427	0.347697	0.51162	7.5	0.488404	0.360754	0.412318	0.489418	29.4	0.566595	0.494901	0.604448	0.570803	37.5	0.623617	0.527564	0.652815	0.593167
30125	1	1925	2.9	0.512849	0.359504	0.495674	0.51262	13.4	0.520593	0.386595	0.572599	0.518347	20.8	0.547849	0.421608	0.601569	0.53335	35.1	0.580341	0.466649	0.646093	0.55444
6185	1	579.6	1.6	0.496713	0.331856	0.249165	0.496713	11.6	0.537941	0.402652	0.478071	0.53684	20	0.534109	0.382844	0.549362	0.50988	31.2	0.555478	0.444083	0.618874	0.542979
inducer	21	9756	8.2	0.505649	0.350333	0.649018	0.505906	41.4	0.527381	0.414107	0.635138	0.52721	20.6	0.504648	0.347542	0.587218	0.503906	68.2	0.539359	0.441499	0.626155	0.536995
R	12	2683	2.3	0.503797	0.341547	0.450965	0.503797	9.5	0.508263	0.378949	0.641186	0.511968	24.8	0.539182	0.40183	0.569617	0.525313	34.6	0.554559	0.438226	0.609029	0.539676
877510	1	4992.8	6.6	0.519844	0.374372	0.433157	0.51974	1	0.5	0.333333	0.25	0.5	10.5	0.530402	0.382766	0.455963	0.527985	16.1	0.560599	0.436739	0.481884	0.554989
D	15	16147.8	8.4	0.508069	0.353915	0.644225	0.508216	31.8	0.5178	0.379991	0.652322	0.517646	19.5	0.506158	0.348437	0.593592	0.504392	57.7	0.544569	0.433214	0.634985	0.53902
4493	1	642.6	1.5	0.496535	0.331775	0.249118	0.496535	5.6	0.509675	0.372217	0.411353	0.512325	20.6	0.531687	0.382071	0.533229	0.521785	25.7	0.546088	0.431601	0.697095	0.540952
H	4	8976.6	7.7	0.506322	0.349955	0.651082	0.506314	35.3	0.522664	0.394504	0.615573	0.523401	13	0.503413	0.34416	0.585843	0.503025	54	0.535841	0.427727	0.629049	0.533983
321988	1	583.2	1.7	0.501613	0.336821	0.30041	0.501613	6.2	0.505278	0.3641	0.455672	0.505591	13.4	0.528457	0.414078	0.621729	0.5248	19.3	0.538552	0.427707	0.592593	0.524471
3264	1	3391.6	4	0.507375	0.355069	0.448563	0.50768	27.7	0.527885	0.406063	0.541162	0.52731	12	0.507856	0.35688	0.458628	0.508581	41.7	0.537659	0.42734	0.527074	0.531007
596	1	453.6	2	0.504332	0.345388	0.334413	0.504105	6.7	0.506559	0.367788	0.407961	0.501757	8.7	0.507508	0.367443	0.536416	0.511787	15.4	0.534653	0.410614	0.583346	0.527723
36437	1	955.8	1.8	0.500958	0.337164	0.300247	0.500958	4.7	0.499735	0.339735	0.329546	0.498189	11.3	0.517801	0.399399	0.596534	0.518383	15.8	0.526288	0.409794	0.515555	0.51941
1A2	36	12661.6	2.3	0.500288	0.334424	0.423683	0.500288	18	0.473377	0.346664	0.439919	0.47856	17.4	0.538907	0.405806	0.532953	0.538308	35.7	0.501712	0.407347	0.530466	0.524159
4053	1	12624.8	6	0.502059	0.339214	0.433463	0.502058	19.3	0.521795	0.378895	0.484092	0.52163	21.5	0.520005	0.36843	0.459591	0.506875	44.8	0.532752	0.407226	0.551091	0.518959
3A7	96	31304.8	4.3	0.501772	0.338928	0.461478	0.501862	10.9	0.501557	0.338532	0.464155	0.501522	22.8	0.541123	0.376586	0.548287	0.505984	36	0.526293	0.406378	0.548534	0.534077
38404	1	581.4	1.2	0.5	0.333333	0.25	0.5	3.1	0.49797	0.343993	0.34446	0.49797	7.9	0.541221	0.42675	0.643384	0.540244	10.2	0.528416	0.406113	0.599294	0.522034
6813	1	1427.4	2	0.501652	0.338088	0.400417	0.501652	14.2	0.515824	0.378868	0.630094	0.516468	20.6	0.513352	0.359799	0.559528	0.506984	34.8	0.52622	0.400952	0.593389	0.520435
6130	1	6493	5.3	0.503248	0.342941	0.435059	0.503235	18.1	0.513572	0.36614	0.505726	0.513601	10.3	0.520342	0.381984	0.55226	0.520263	31.7	0.542051	0.397647	0.559741	0.521316
2556	1	844.2	2.4	0.499	0.332886	0.249747	0.499	12.1	0.502914	0.355429	0.441314	0.498605	21.2	0.51483	0.371227	0.508563	0.510454	33.7	0.517225	0.397127	0.589198	0.519372
52175	1	1135.8	1.5	0.50206	0.338774	0.338022	0.502052	7.6	0.497812	0.347988	0.450352	0.496067	16.6	0.519661	0.371619	0.640157	0.513564	23.7	0.522312	0.395744	0.584171	0.517066
J	26	3396.2	2.2	0.502305	0.340822	0.442248	0.5023	9.1	0.510983	0.369529	0.4212	0.509529	13.6	0.505204	0.352833	0.462472	0.506288	22.9	0.516587	0.391171	0.423085	0.517335
10689	1	720	2.5	0.499978	0.335131	0.299994	0.499978	18.1	0.511914	0.369383	0.495445	0.506063	12.9	0.538723	0.411561	0.680194	0.533615	31.5	0.543424	0.386319	0.539994	0.51161
21949	1	9771.4	5.5	0.501704	0.338165	0.391019	0.501633	15.6	0.519852	0.376435	0.554749	0.519134	14.6	0.494543	0.343807	0.413835	0.494221	33.7	0.519714	0.38595	0.534399	0.51436
7531	1	711	1.3	0.502564	0.341455	0.325658	0.502564	2.8	0.497059	0.341311	0.349987	0.499938	8.2	0.511984	0.377672	0.490195	0.507398	10.3	0.516046	0.384915	0.514696	0.508684
L	19	7835.4	4.2	0.503361	0.344162	0.527854	0.503284	4.4	0.498759	0.336139	0.324674	0.498734	23	0.509119	0.353635	0.566904	0.50597	29.6	0.521595	0.382316	0.582316	0.513142
2551	1	467.2	2.3	0.496923	0.335171	0.299174	0.496923	9.7	0.51399	0.348815	0.350164	0.500353	41.9	0.52336	0.39773	0.523266	0.51412	51.9	0.506804	0.382139	0.458621	0.477832
inhibitor	77	21439.8	7.2	0.501792	0.339845	0.615381	0.501793	31.3	0.508479	0.363573	0.591467	0.50875	12.9	0.504488	0.345049	0.582759	0.50377	49.4	0.51447	0.381134	0.593419	0.512469
A	22	6510.2	3.7	0.501077	0.336727	0.446103	0.501075	9.5	0.509547	0.357188	0.484773	0.509464	5.6	0.507648	0.349599	0.485242	0.507377	16.8	0.524079	0.379287	0.540257	0.514403
17767	1	41843.8	6.9	0.501296	0.337934	0.441788	0.501329	17.8	0.500376	0.343039	0.515597	0.500317	6.3	0.502462	0.34283	0.548161	0.502037	29	0.507105	0.379034	0.545028	0.508337
2C9	41	12501.2	3.3	0.501468	0.336957	0.469536	0.501467	19.8	0.495899	0.348648	0.513163	0.496952	32.4	0.509357	0.361836	0.569216	0.508658	53.5	0.513791	0.379031	0.563139	0.512204
C	37	39709.8	8.1	0.501692	0.338696	0.606565	0.501687	30.1	0.506257	0.355948	0.600795	0.506259	11.9	0.501286	0.33856	0.549687	0.500927	48.1	0.512501	0.378801	0.581089	0.511529
36567	1	889.2	1.5	0.501	0.336921	0.325253	0.501	11.9	0.497479	0.345819	0.436894	0.497669	10.6	0.505708	0.361062	0.655404	0.508178	22	0.506379	0.377252	0.602714	0.508375
3A5	95	52119	8.8	0.502966	0.342374	0.643932	0.503157	18.5	0.503857	0.344583	0.633848	0.503717	10.6	0.501075	0.338015	0.560509	0.500953	35.9	0.511818	0.376988	0.581823	0.51034
2C19	43	27248.4	7.1	0.501911	0.339055	0.62781	0.501942	27.5	0.50703	0.358071	0.59145	0.506797	17.5	0.502116	0.343577	0.520067	0.501498	50.1	0.514936	0.376842	0.598477	0.513342
N	66	30258	6.1	0.501853	0.34027	0.615131	0.501852	27.9	0.504575	0.353205	0.566317	0.504488	14.5	0.50109	0.338059	0.487507	0.499877	46.5	0.510525	0.375609	0.560374	0.508663
6963	1	525.6	1.7	0.497811	0.334927	0.299423	0.497811	2.6	0.501723	0.340655	0.319946	0.499902	7	0.524145	0.364577	0.578434	0.513307	9.3	0.52309	0.372096	0.5394	0.51059
5553	1	351	1.2	0.5	0.333333	0.25	0.5	3.7	0.4993	0.340569	0.325472	0.501852	3.8	0.510932	0.358388	0.452521	0.509681	6.7	0.50984	0.371789	0.50397	0.515241
4821	1	819	1.5	0.503061	0.339943	0.350779	0.503061	4.8	0.49673	0.337128	0.315602	0.495825	5.3	0.511197	0.349017	0.401963	0.507534	9.6	0.509164	0.364458	0.492981	0.508227
32968	1	345.6	1.5	0.5	0.333333	0.25	0.5	2.7	0.490909	0.333333	0.25	0.5	1.4	0.5	0.333333	0.25	0.5	3.6	0.505465	0.361003	0.347538	0.505465
72625	1	1269	1.1	0.5	0.333333	0.25	0.5	6.3	0.495816	0.352696	0.44517	0.495835	16.5	0.515719	0.365151	0.54956	0.510508	21.9	0.511939	0.36075	0.537706	0.503374
39993	1	2284.2	2.2	0.499986	0.334657	0.349996	0.499986	9.3	0.499583	0.339675	0.41638	0.498878	4.7	0.502034	0.337821	0.500511	0.502034	14.2	0.504955	0.359943	0.519832	0.503438
substrate	157	60453.8	2.9	0.500044	0.333932	0.452405	0.500166	22.1	0.505059	0.354838	0.546727	0.50467	7.8	0.501203	0.33806	0.521016	0.500875	30.8	0.50527	0.359517	0.537099	0.504783
83367	1	1324.8	1.8	0.50049	0.335718	0.350123	0.50049	11.7	0.500307	0.343574	0.445846	0.500049	8	0.503664	0.343987	0.601222	0.504852	19.5	0.502949	0.357103	0.558643	0.504452
10180	1	322.2	1.6	0.5	0.333333	0.25	0.5	9.7	0.509709	0.357823	0.314776	0.501445	17	0.500996	0.338365	0.300082	0.50031	26.3	0.494381	0.356706	0.339628	0.500997
121243	1	342	1.6	0.502293	0.342242	0.350587	0.502293	4.6	0.500207	0.337436	0.300054	0.500207	2.3	0.5	0.333333	0.25	0.5	6.5	0.507415	0.354317	0.35061	0.502381
10737	1	1242	2.5	0.500714	0.337183	0.287687	0.500714	5.6	0.50076	0.345618	0.442257	0.502283	6.1	0.497868	0.339109	0.400372	0.501479	12.2	0.499716	0.353819	0.506621	0.500601
p450	205	109294	6.9	0.500732	0.336681	0.525153	0.500746	9.4	0.500889	0.336617	0.604377	0.50088	9.8	0.500534	0.335568	0.588765	0.500451	24.1	0.504596	0.351877	0.579111	0.504011
10829	1	325.8	1.9	0.502632	0.338929	0.300676	0.502632	8.9	0.501538	0.349247	0.375793	0.503066	17.1	0.494255	0.340352	0.300161	0.500595	25.9	0.485708	0.348363	0.397885	0.4919
2599	1	1076.4	1.3	0.5	0.333333	0.25	0.5	5.7	0.505298	0.344637	0.367537	0.503316	5.4	0.511778	0.346534	0.50154	0.506078	10.4	0.513352	0.347232	0.442363	0.502655
39786	1	765	1.2	0.501111	0.335756	0.300281	0.501111	2.3	0.498914	0.337059	0.325	0.5	4.3	0.506016	0.347631	0.475979	0.503839	5.8	0.504712	0.34676	0.395908	0.500213
4450	1	628.2	1.2	0.5	0.333333	0.25	0.5	2.8	0.504222	0.344641	0.40108	0.504222	1.7	0.496663	0.332558	0.249561	0.498276	3.7	0.500985	0.34647	0.400634	0.502532
3322	1	1636.2	1.6	0.5	0.333333	0.25	0.5	7.1	0.501771	0.34613	0.46074	0.501869	4.7	0.500036	0.33457	0.300141	0.500562	11.4	0.497197	0.345108	0.418015	0.49774
25025	1	20873.6	6.1	0.500881	0.336624	0.388253	0.500965	11.4	0.502081	0.33952	0.4012	0.501993	20.5	0.508868	0.404371	0.478342	0.508367	36	0.511467	0.342733	0.379075	0.479826
20352	1	4120.2	1.1	0.500216	0.33381	0.300054	0.500216	1.3	0.499538	0.333939	0.269884	0.499538	4.7	0.502996	0.337795	0.517045	0.501508	5.1	0.502729	0.338699	0.516088	0.501013
8640	1	3398.4	1.1	0.5	0.333333	0.25	0.5	1	0.5	0.333333	0.25	0.5	1.4	0.5	0.333333	0.25	0.5	1.5	0.499495	0.333221	0.249937	0.499747
			AVG=	0.502992	0.342199	0.404096	0.503089	AVG=	0.508813	0.362902	0.461425	0.508178	AVG=	0.516209	0.371577	0.514479	0.513381	AVG=	0.526602	0.398862	0.535802	0.520977

## Sheet: di_hlyo
experiment_id=20180824_di_hold_last_year_out
type of intervals = dose increase + continuation intervals
evaluation mode = hold last year out
#training set >= 300
F-m cutoff=0.5																					order by
																					v
				top-100 diagnostic codes					top-100 clinical note phenotypes					top-100 laboratory test orders					combination of the 3 top-100
drug (rxcui) or drug set	#drugs	#training set	#test set	#features	AUC-ROC	F-m	Precision	Recall	#features	AUC-ROC	F-m	Precision	Recall	#features	AUC-ROC	F-m	Precision	Recall	#features	AUC-ROC	F-m	Precision	Recall
321988	1	486	144	8	0.513889	0.363476	0.25	0.5	3	0.5	0.333333	0.753521	0.513889	14	0.482735	0.404467	0.458188	0.479167	23	0.548611	0.464745	0.630233	0.548611
2556	1	816	92	10	0.48913	0.328467	0.247253	0.48913	3	0.48913	0.328467	0.247253	0.48913	28	0.543242	0.468358	0.653949	0.554348	39	0.502127	0.435268	0.556098	0.521739
2599	1	1000	168	10	0.505952	0.346426	0.25	0.5	3	0.5	0.333333	0.751497	0.505952	6	0.511905	0.386315	0.565625	0.511905	17	0.524093	0.413018	0.562531	0.517857
2551	1	696	148	30	0.506757	0.333333	0.588729	0.52027	9	0.520909	0.405622	0.25	0.5	21	0.506757	0.348175	0.751701	0.506757	58	0.52584	0.409967	0.545343	0.513514
52175	1	916	302	17	0.486294	0.353765	0.25	0.5	2	0.5	0.333333	0.425099	0.486755	15	0.510285	0.410561	0.530505	0.509934	32	0.510131	0.406648	0.532708	0.509934
4493	1	562	134	12	0.499554	0.358118	0.753788	0.514925	3	0.514925	0.365669	0.5	0.5	9	0.492537	0.333333	0.25	0.5	22	0.50724	0.394149	0.478703	0.492537
3322	1	1470	252	12	0.511842	0.365655	0.249004	0.496032	3	0.496032	0.331565	0.653036	0.511905	3	0.503968	0.342092	0.750996	0.503968	16	0.538675	0.3739	0.670732	0.515873
39993	1	2188	250	18	0.508	0.350869	0.25	0.5	5	0.5	0.333333	0.752016	0.508	2	0.504	0.342161	0.751004	0.504	23	0.500544	0.371619	0.5	0.5
83367	1	1120	298	22	0.513445	0.367859	0.25	0.5	4	0.5	0.333333	0.670091	0.513423	6	0.493334	0.33766	0.415819	0.496644	30	0.503356	0.367775	0.523598	0.503356
36567	1	882	68	17	0.514706	0.365205	0.25	0.5	4	0.5	0.333333	0.753731	0.514706	12	0.514273	0.365205	0.753731	0.514706	31	0.5	0.365205	0.753731	0.514706
10689	1	532	246	14	0.495836	0.345295	0.25	0.5	3	0.5	0.333333	0.448963	0.495935	11	0.516161	0.374848	0.670833	0.51626	26	0.555688	0.359875	0.753086	0.512195
17767	1	3976	994	8	0.502014	0.339546	0.5	0.5	3	0.500008	0.340355	0.625505	0.502012	8	0.506	0.348086	0.536224	0.502012	17	0.49983	0.357348	0.483855	0.497988
6813	1	1268	254	24	0.504123	0.355174	0.750988	0.503937	4	0.503937	0.342023	0.551004	0.503937	25	0.492157	0.331579	0.249012	0.496063	51	0.511687	0.355174	0.551004	0.503937
20352	1	3498	888	1	0.5	0.333333	0.528062	0.501126	2	0.501126	0.343615	0.25	0.5	4	0.50224	0.342744	0.650849	0.503378	5	0.505555	0.35512	0.584765	0.505631
596	1	416	76	9	0.501385	0.374892	0.753333	0.513158	5	0.513158	0.361924	0.5	0.5	1	0.5	0.333333	0.25	0.5	13	0.462604	0.348715	0.413242	0.486842
10737	1	982	344	9	0.482558	0.330739	0.25	0.5	2	0.5	0.333333	0.248538	0.494186	11	0.494152	0.340648	0.415187	0.494186	20	0.50578	0.343395	0.5	0.5
1A2	36	22054	4844	1	0.5	0.333333	0.249948	0.499794	5	0.499794	0.333242	0.25	0.5	17	0.4998	0.339021	0.492372	0.499794	21	0.500406	0.341366	0.534044	0.501032
3A4	96	45722	10172	1	0.5	0.333333	0.750025	0.500098	3	0.500098	0.333552	0.25	0.5	1	0.5	0.333333	0.25	0.5	3	0.500295	0.335897	0.530074	0.500295
3A7	96	45722	10172	1	0.5	0.333333	0.750025	0.500098	3	0.500098	0.333552	0.25	0.5	1	0.5	0.333333	0.25	0.5	3	0.500197	0.335853	0.51928	0.500197
3A5	95	45718	10172	1	0.5	0.333333	0.5	0.5	3	0.5	0.333508	0.25	0.5	1	0.5	0.333333	0.25	0.5	3	0.500099	0.335809	0.509284	0.500098
inhibitor	77	19186	3876	10	0.499484	0.334018	0.25	0.5	2	0.5	0.333333	0.416537	0.499484	2	0.5	0.333333	0.25	0.5	12	0.5	0.334133	0.449935	0.499742
2C9	41	21274	4558	1	0.5	0.333333	0.25	0.5	2	0.5	0.333333	0.25	0.5	2	0.499781	0.333333	0.25	0.5	3	0.5	0.333333	0.25	0.5
substrate	157	85770	18778	2	0.5	0.333333	0.25	0.5	2	0.5	0.333333	0.25	0.5	1	0.5	0.333333	0.25	0.5	3	0.5	0.333333	0.25	0.5
6963	1	384	178	1	0.5	0.333333	0.25	0.5	2	0.5	0.333333	0.25	0.5	3	0.494382	0.333333	0.25	0.5	4	0.494382	0.333333	0.25	0.5
2B6	17	4430	792	9	0.496212	0.331646	0.25	0.5	2	0.5	0.333333	0.249049	0.496212	2	0.5	0.333333	0.25	0.5	11	0.497475	0.332209	0.249367	0.497475
				AVG=	0.501247	0.344446	0.394846	0.501543	AVG=	0.501569	0.339457	0.431834	0.501421	AVG=	0.502708	0.35261	0.44584	0.503725	AVG=	0.507785	0.365488	0.503265	0.505742

## Sheet: guideline _review
drug
rxcui	label	dose reduction recommended only when ADR	FDA drug label (see in particular section "dosage and administration" )	guidelines, when available	comment
2599	clonidine	-	https://dailymed.nlm.nih.gov/dailymed/drugInfo.cfm?setid=accb2879-7c0e-40d9-bc78-af78fc619609		When discontinuing … the total daily dose should be tapered in decrements of no more than 0.1 mg every 3 to 7 days to avoid rebound hypertension
3008	cyclosporine	+	https://dailymed.nlm.nih.gov/dailymed/drugInfo.cfm?setid=8893395a-6bfa-4b3c-84c2-d1d0c923304f
3264	dexamethasone	-	https://dailymed.nlm.nih.gov/dailymed/drugInfo.cfm?setid=537b424a-3e07-4c81-978c-1ad99014032a
3322	diazepam	-	https://dailymed.nlm.nih.gov/dailymed/drugInfo.cfm?setid=1aaf9375-ae3d-4fed-9cd1-24102e00be1a		Dose reduction when prescribed for Symptomatic Relief in Acute Alcohol Withdrawal.
3443	diltiazem	+	https://dailymed.nlm.nih.gov/dailymed/drugInfo.cfm?setid=5e39be50-ea17-4077-a2dc-668267049f6a	http://www.acc.org/tools-and-practice-support/clinical-toolkits/atrial-fibrillation-afib/rate-rhythm-dosing-table/diltiazem
5093	haloperidol	+	https://dailymed.nlm.nih.gov/dailymed/drugInfo.cfm?setid=8397a841-f240-4767-9dcd-781e6d3f7c7f
5492	hydrocortisone	-	https://dailymed.nlm.nih.gov/dailymed/drugInfo.cfm?setid=fb8f1024-e2d4-4394-ac45-d807a4caf4af	https://www.ncbi.nlm.nih.gov/pmc/articles/PMC3765115/
6185	labetalol	+	https://dailymed.nlm.nih.gov/dailymed/drugInfo.cfm?setid=56ab2ff4-14a6-4297-afd8-56b92e1f64a0	https://www.heartfoundation.org.au/images/uploads/publications/PRO-167_Hypertension-guideline-2016_WEB.pdf
6813	methadone	-	https://dailymed.nlm.nih.gov/dailymed/drugInfo.cfm?setid=552751f7-42ff-40c7-8495-a6aa306d5c23	http://www.jpain.org/article/S1526-5900(14)00522-7/pdf	For Short-term Detoxification. And For Medically Supervised Withdrawal After a Period of Maintenance Treatment
6918	metoprolol	+	https://dailymed.nlm.nih.gov/dailymed/drugInfo.cfm?setid=09566368-f91d-43a3-b683-30c844fb125a
6963	midodrine	+	https://dailymed.nlm.nih.gov/dailymed/drugInfo.cfm?setid=937e679e-1e86-48de-a69f-83ed7a98e76e
8183	phenytoin	+	https://dailymed.nlm.nih.gov/dailymed/drugInfo.cfm?setid=7e467c02-49a0-4b62-b537-430fdfa4f10e
8640	prednisone	-	https://dailymed.nlm.nih.gov/dailymed/drugInfo.cfm?setid=aa0b1582-6ef3-4697-9ea6-5391e6e57853
10689	tramadol	+	https://dailymed.nlm.nih.gov/dailymed/drugInfo.cfm?setid=ae7c54b1-b440-4cca-97e8-e5b825413d32
11289	warfarin	+	https://dailymed.nlm.nih.gov/dailymed/drugInfo.cfm?setid=558b7a0d-5490-4c1b-802e-3ab3f1efe760	http://www.hematology.org/Clinicians/Guidelines-Quality/Quick-Ref/525.aspx
20352	carvedilol	+	https://dailymed.nlm.nih.gov/dailymed/drugInfo.cfm?setid=7d485d38-5d43-4a54-bc63-82734035c66a
28031	itraconazole	+	https://dailymed.nlm.nih.gov/dailymed/drugInfo.cfm?setid=1e243ffb-31be-39a7-4946-83ce7b839e0a	https://academic.oup.com/jac/article/69/5/1162/679597	Loading dose in life-threatening condition is not considerated.
42316	tacrolimus	+	https://dailymed.nlm.nih.gov/dailymed/drugInfo.cfm?setid=bd447ffa-9196-4c3c-accf-5adf29b84665	http://www.transplantation-proceedings.org/article/S0041-1345(99)00796-4/pdf
56946	paclitaxel	-	https://dailymed.nlm.nih.gov/dailymed/drugInfo.cfm?setid=9ffd3e34-537f-4f65-b00e-57c25bab3b01
61381	olanzapine	+	https://dailymed.nlm.nih.gov/dailymed/drugInfo.cfm?setid=676ace4e-7706-742d-cab0-430dd1f83408
89013	aripiprazole	+	https://dailymed.nlm.nih.gov/dailymed/drugInfo.cfm?setid=85cc7d25-414b-4b6f-a03a-48af908a16a1
136411	sildenafil	+	https://dailymed.nlm.nih.gov/dailymed/drugInfo.cfm?setid=f7eec0c1-7054-44da-aa46-f3c33a939471	https://www.sciencedirect.com/science/article/pii/S0302283810001338?via%3Dihub
358255	aprepitant	-	https://dailymed.nlm.nih.gov/dailymed/drugInfo.cfm?setid=d72e0e10-4557-41b0-b65d-d395468cad19
		TOTAL: 23 drugs	dose reduction may occur in normal protocol = 8 drugs
			dose reduction recommended only when ADR = 15 drugs
		7 top drugs (AUC)	dose reduction may occur in normal protocol = 2 drugs (hydrocortisone, methadone)
			dose reduction recommended only when ADR = 5 drugs

## Sheet: ADR disbalance
drug
rxcui	label	ADR disbalanced* during dose reduction interval
2599	clonidine	-
3008	cyclosporine	-
3264	dexamethasone	+
3322	diazepam	+
3443	diltiazem	-
5093	haloperidol	+
5492	hydrocortisone	-
6185	labetalol	+
6813	methadone	+
6918	metoprolol	-
6963	midodrine	+
8183	phenytoin	+
8640	prednisone	-
10689	tramadol	+
11289	warfarin	+
20352	carvedilol	-
28031	itraconazole	-
42316	tacrolimus	+
56946	paclitaxel	-
61381	olanzapine	+
89013	aripiprazole	+
136411	sildenafil	+
358255	aprepitant	+
TOTAL: 23 drugs
		14 / 23
7 top drugs (AUC)
		5 / 7
		* disbalanced is |log(RR) | > 0.2.

## Sheet: interval balance
																				ratio interval/patient
label	dr_iid	dr_iid_xx	dr_iid_xy	dr_pid	dr_pid_xx	dr_pid_xy	di_iid	di_iid_xx	di_iid_xy	di_pid	di_pid_xx	di_pid_xy	dc_iid	dc_iid_xx	dc_iid_xy	dc_pid	dc_pid_xx	dc_pid_xy		dr	dc	dr & dc
warfarin	7215	3150	4065	3565	1585	1980	8511	3528	4983	3797	1595	2202	1584	682	902	1274	553	721		2.02384	1.24333	1.81835
tacrolimus	4942	2215	2727	1579	693	886	5370	2303	3067	1677	721	956	394	190	204	261	127	134		3.12983	1.50958	2.9
metoprolol	3681	1581	2100	2925	1261	1664	7188	2961	4227	4757	1966	2791	5713	2583	3130	4343	2003	2340		1.25846	1.31545	1.29252
prednisone	3556	1928	1628	2407	1312	1095	1888	1027	861	1437	778	659	3451	1978	1473	2473	1418	1055		1.47736	1.39547	1.43586
dexamethasone	3343	1817	1526	2484	1361	1123	2039	1079	960	1620	872	748	15584	8694	6890	5034	2701	2333		1.34581	3.09575	2.51756
hydrocortisone	2696	1252	1444	1512	702	810	1042	478	564	718	324	394	3878	1729	2149	1990	927	1063		1.78307	1.94874	1.87721
carvedilol	1540	584	956	1175	432	743	2844	1085	1759	1753	634	1119	2289	868	1421	1568	577	991		1.31064	1.45982	1.39592
amiodarone	1519	529	990	1259	447	812	615	212	403	523	178	345	2137	780	1357	1294	488	806		1.20651	1.65147	1.43204
aprepitant	1252	533	719	720	337	383	1086	531	555	764	396	368	893	656	237	405	275	130		1.73889	2.20494	1.90667
quetiapine	1042	499	543	689	315	374	1564	726	838	910	425	485	891	473	418	625	318	307		1.51234	1.4256	1.47108
cyclosporine	920	359	561	461	193	268	953	355	598	421	154	267	339	164	175	232	116	116		1.99566	1.46121	1.81674
zolpidem	903	454	449	800	404	396	1269	625	644	1149	567	582	7501	3832	3669	5691	2933	2758		1.12875	1.31805	1.29472
diltiazem	816	432	384	641	342	299	1647	907	740	1039	556	483	1160	624	536	847	450	397		1.27301	1.36954	1.32796
diazepam	815	404	411	677	365	312	909	435	474	814	405	409	4845	2634	2211	3921	2124	1797		1.20384	1.23565	1.23097
olanzapine	658	315	343	446	214	232	1004	486	518	597	287	310	641	308	333	437	211	226		1.47534	1.46682	1.47112
risperidone	549	262	287	380	173	207	769	337	432	465	206	259	545	257	288	365	172	193		1.44474	1.49315	1.46846
methadone	523	278	245	331	172	159	793	404	389	467	243	224	2098	1230	868	818	480	338		1.58006	2.56479	2.28111
clonidine	444	184	260	346	147	199	598	231	367	423	169	254	2318	1179	1139	1113	536	577		1.28324	2.08266	1.89308
ciprofloxacin	441	236	205	409	217	192	441	254	187	426	243	183	8838	4592	4246	6042	3233	2809		1.07824	1.46276	1.43838
fluconazole	366	207	159	337	187	150	349	202	147	315	183	132	1756	978	778	1213	689	524		1.08605	1.44765	1.36903
tramadol	298	173	125	270	158	112	400	227	173	361	202	159	2492	1473	1019	1753	971	782		1.1037	1.42156	1.37914
bupropion	273	172	101	224	137	87	473	282	191	366	216	150	1385	813	572	948	574	374		1.21875	1.46097	1.41468
aripiprazole	267	148	119	181	91	90	574	327	247	347	190	157	419	249	170	296	168	128		1.47514	1.41554	1.43816
venlafaxine	255	173	82	193	132	61	425	277	148	306	198	108	789	515	274	543	358	185		1.32124	1.45304	1.41848
midodrine	247	117	130	189	93	96	292	129	163	229	102	127	724	399	325	428	238	190		1.30688	1.69159	1.57374
sildenafil	233	121	112	174	87	87	394	199	195	273	133	140	601	157	444	439	103	336		1.33908	1.36902	1.36052
paclitaxel	230	177	53	181	139	42	123	95	28	100	77	23	5234	4092	1142	888	674	214		1.27072	5.89414	5.11132
labetalol	196	85	111	171	73	98	322	148	174	239	109	130	1404	768	636	761	381	380		1.1462	1.84494	1.71674
itraconazole	162	63	99	130	47	83	149	49	100	116	42	74	635	275	360	251	126	125		1.24615	2.52988	2.09186
																			mean	1.44012	1.80114	1.76357
																			standard deviation	0.408476	0.90465	0.755489

## Sheet: lenght of intervals
	lenght of intervals in days
	dr	di	dc	dr & di & dc
average (days)	3.69262	3.60083	5.74046	4.9276
standard deviation	4.3465	4.47072	5.40598	5.02195
