# Supplementary material for: Predicting the need for a reduced drug dose, at first prescription
Source: Sci Rep. 2018 Oct 22;8:15558. doi: 10.1038/s41598-018-33980-0 (PMC6197198; doi:10.1038/s41598-018-33980-0)
Supplement: Supplementary file 3 — Data File S4 [file 41598_2018_33980_MOESM3_ESM.zip]

Archive with 3 entries (2 files):
- S4.json
- __MACOSX/
- __MACOSX/._S4.json
