# Supplementary material for: Predicting the need for a reduced drug dose, at first prescription
Source: Sci Rep. 2018 Oct 22;8:15558. doi: 10.1038/s41598-018-33980-0 (PMC6197198; doi:10.1038/s41598-018-33980-0)
Supplement: Supplementary file 3 — Data File S4 [file 41598_2018_33980_MOESM3_ESM.zip › S4.json]

{
	"name":"P450-drug","id":"p450", "size":"205", 
	"children": [
	{
		"name": "by ATC level-1 class", "id":"p450_2","size":"205", 
		"children": [
		{"name": "A ALIMENTARY TRACT AND METABOLISM", "id":"A", "size": "22",
			"children": [
				{"name": "cimetidine (2541)","id": "cimetidine", "rxcui":"2541","size": "1" },
				{"name": "dexamethasone (3264)","id": "dexamethasone", "rxcui":"3264","size": "1" },
				{"name": "domperidone (3626)","id": "domperidone", "rxcui":"3626","size": "1" },
				{"name": "glyburide (4815)","id": "glyburide", "rxcui":"4815","size": "1" },
				{"name": "glipizide (4821)","id": "glipizide", "rxcui":"4821","size": "1" },
				{"name": "hydrocortisone (5492)","id": "hydrocortisone", "rxcui":"5492","size": "1" },
				{"name": "insulin (5856)","id": "insulin", "rxcui":"5856","size": "1" },
				{"name": "metronidazole (6922)","id": "metronidazole", "rxcui":"6922","size": "1" },
				{"name": "omeprazole (7646)","id": "omeprazole", "rxcui":"7646","size": "1" },
				{"name": "prednisone (8640)","id": "prednisone", "rxcui":"8640","size": "1" },
				{"name": "ranitidine (9143)","id": "ranitidine", "rxcui":"9143","size": "1" },
				{"name": "tolbutamide (10635)","id": "tolbutamide", "rxcui":"10635","size": "1" },
				{"name": "lansoprazole (17128)","id": "lansoprazole", "rxcui":"17128","size": "1" },
				{"name": "glimepiride (25789)","id": "glimepiride", "rxcui":"25789","size": "1" },
				{"name": "pioglitazone (33738)","id": "pioglitazone", "rxcui":"33738","size": "1" },
				{"name": "cisapride (35255)","id": "cisapride", "rxcui":"35255","size": "1" },
				{"name": "troglitazone (72610)","id": "troglitazone", "rxcui":"72610","size": "1" },
				{"name": "repaglinide (73044)","id": "repaglinide", "rxcui":"73044","size": "1" },
				{"name": "rosiglitazone (84108)","id": "rosiglitazone", "rxcui":"84108","size": "1" },
				{"name": "nateglinide (274332)","id": "nateglinide", "rxcui":"274332","size": "1" },
				{"name": "esomeprazole (283742)","id": "esomeprazole", "rxcui":"283742","size": "1" },
				{"name": "aprepitant (358255)","id": "aprepitant", "rxcui":"358255","size": "1" }
			]
		},
		{"name": "B BLOOD AND BLOOD FORMING ORGANS", "id":"B", "size": "4",
			"children": [
				{"name": "ticlopidine (10594)","id": "ticlopidine", "rxcui":"10594","size": "1" },
				{"name": "warfarin (11289)","id": "warfarin", "rxcui":"11289","size": "1" },
				{"name": "cilostazol (21107)","id": "cilostazol", "rxcui":"21107","size": "1" },
				{"name": "clopidogrel (32968)","id": "clopidogrel", "rxcui":"32968","size": "1" }
			]
		},
		{"name": "C CARDIOVASCULAR SYSTEM", "id":"C", "size": "37",
			"children": [
				{"name": "amiodarone (703)","id": "amiodarone", "rxcui":"703","size": "1" },
				{"name": "clonidine (2599)","id": "clonidine", "rxcui":"2599","size": "1" },
				{"name": "dexamethasone (3264)","id": "dexamethasone", "rxcui":"3264","size": "1" },
				{"name": "diltiazem (3443)","id": "diltiazem", "rxcui":"3443","size": "1" },
				{"name": "felodipine (4316)","id": "felodipine", "rxcui":"4316","size": "1" },
				{"name": "flecainide (4441)","id": "flecainide", "rxcui":"4441","size": "1" },
				{"name": "gemfibrozil (4719)","id": "gemfibrozil", "rxcui":"4719","size": "1" },
				{"name": "hydrocortisone (5492)","id": "hydrocortisone", "rxcui":"5492","size": "1" },
				{"name": "indomethacin (5781)","id": "indomethacin", "rxcui":"5781","size": "1" },
				{"name": "labetalol (6185)","id": "labetalol", "rxcui":"6185","size": "1" },
				{"name": "lovastatin (6472)","id": "lovastatin", "rxcui":"6472","size": "1" },
				{"name": "metoprolol (6918)","id": "metoprolol", "rxcui":"6918","size": "1" },
				{"name": "mexiletine (6926)","id": "mexiletine", "rxcui":"6926","size": "1" },
				{"name": "midodrine (6963)","id": "midodrine", "rxcui":"6963","size": "1" },
				{"name": "nifedipine (7417)","id": "nifedipine", "rxcui":"7417","size": "1" },
				{"name": "nisoldipine (7435)","id": "nisoldipine", "rxcui":"7435","size": "1" },
				{"name": "nitrendipine (7441)","id": "nitrendipine", "rxcui":"7441","size": "1" },
				{"name": "perhexiline (8050)","id": "perhexiline", "rxcui":"8050","size": "1" },
				{"name": "fenofibrate (8703)","id": "fenofibrate", "rxcui":"8703","size": "1" },
				{"name": "propafenone (8754)","id": "propafenone", "rxcui":"8754","size": "1" },
				{"name": "propranolol (8787)","id": "propranolol", "rxcui":"8787","size": "1" },
				{"name": "quinidine (9068)","id": "quinidine", "rxcui":"9068","size": "1" },
				{"name": "timolol (10600)","id": "timolol", "rxcui":"10600","size": "1" },
				{"name": "triamterene (10763)","id": "triamterene", "rxcui":"10763","size": "1" },
				{"name": "verapamil (11170)","id": "verapamil", "rxcui":"11170","size": "1" },
				{"name": "amlodipine (17767)","id": "amlodipine", "rxcui":"17767","size": "1" },
				{"name": "carvedilol (20352)","id": "carvedilol", "rxcui":"20352","size": "1" },
				{"name": "nebivolol (31555)","id": "nebivolol", "rxcui":"31555","size": "1" },
				{"name": "simvastatin (36567)","id": "simvastatin", "rxcui":"36567","size": "1" },
				{"name": "torsemide (38413)","id": "torsemide", "rxcui":"38413","size": "1" },
				{"name": "fluvastatin (41127)","id": "fluvastatin", "rxcui":"41127","size": "1" },
				{"name": "losartan (52175)","id": "losartan", "rxcui":"52175","size": "1" },
				{"name": "mibefradil (83213)","id": "mibefradil", "rxcui":"83213","size": "1" },
				{"name": "atorvastatin (83367)","id": "atorvastatin", "rxcui":"83367","size": "1" },
				{"name": "irbesartan (83818)","id": "irbesartan", "rxcui":"83818","size": "1" },
				{"name": "lercanidipine (135056)","id": "lercanidipine", "rxcui":"135056","size": "1" },
				{"name": "eplerenone (298869)","id": "eplerenone", "rxcui":"298869","size": "1" }
			]
		},
		{"name": "D DERMATOLOGICALS", "id":"D", "size": "15",
			"children": [
				{"name": "ethanol (448)","id": "ethanol", "rxcui":"448","size": "1" },
				{"name": "chloramphenicol (2348)","id": "chloramphenicol", "rxcui":"2348","size": "1" },
				{"name": "clemastine (2578)","id": "clemastine", "rxcui":"2578","size": "1" },
				{"name": "dapsone (3108)","id": "dapsone", "rxcui":"3108","size": "1" },
				{"name": "dexamethasone (3264)","id": "dexamethasone", "rxcui":"3264","size": "1" },
				{"name": "diclofenac (3355)","id": "diclofenac", "rxcui":"3355","size": "1" },
				{"name": "erythromycin (4053)","id": "erythromycin", "rxcui":"4053","size": "1" },
				{"name": "fluconazole (4450)","id": "fluconazole", "rxcui":"4450","size": "1" },
				{"name": "hydrocortisone (5492)","id": "hydrocortisone", "rxcui":"5492","size": "1" },
				{"name": "ketoconazole (6135)","id": "ketoconazole", "rxcui":"6135","size": "1" },
				{"name": "methoxsalen (6854)","id": "methoxsalen", "rxcui":"6854","size": "1" },
				{"name": "metronidazole (6922)","id": "metronidazole", "rxcui":"6922","size": "1" },
				{"name": "finasteride (25025)","id": "finasteride", "rxcui":"25025","size": "1" },
				{"name": "terbinafine (37801)","id": "terbinafine", "rxcui":"37801","size": "1" },
				{"name": "tacrolimus (42316)","id": "tacrolimus", "rxcui":"42316","size": "1" }
			]
		},
		{"name": "G GENITO URINARY SYSTEM AND SEX HORMONES", "id":"G", "size": "11",
			"children": [
				{"name": "chloramphenicol (2348)","id": "chloramphenicol", "rxcui":"2348","size": "1" },
				{"name": "estradiol (4083)","id": "estradiol", "rxcui":"4083","size": "1" },
				{"name": "ketoconazole (6135)","id": "ketoconazole", "rxcui":"6135","size": "1" },
				{"name": "metronidazole (6922)","id": "metronidazole", "rxcui":"6922","size": "1" },
				{"name": "mifepristone (6964)","id": "mifepristone", "rxcui":"6964","size": "1" },
				{"name": "naproxen (7258)","id": "naproxen", "rxcui":"7258","size": "1" },
				{"name": "norethindrone (7514)","id": "norethindrone", "rxcui":"7514","size": "1" },
				{"name": "progesterone (8727)","id": "progesterone", "rxcui":"8727","size": "1" },
				{"name": "testosterone (10379)","id": "testosterone", "rxcui":"10379","size": "1" },
				{"name": "finasteride (25025)","id": "finasteride", "rxcui":"25025","size": "1" },
				{"name": "sildenafil (136411)","id": "sildenafil", "rxcui":"136411","size": "1" }
			]
		},
		{"name": "H SYSTEMIC HORMONAL PREPARATIONS", "id":"H", "size": "4",
			"children": [
				{"name": "dexamethasone (3264)","id": "dexamethasone", "rxcui":"3264","size": "1" },
				{"name": "hydrocortisone (5492)","id": "hydrocortisone", "rxcui":"5492","size": "1" },
				{"name": "prednisone (8640)","id": "prednisone", "rxcui":"8640","size": "1" },
				{"name": "cinacalcet (407990)","id": "cinacalcet", "rxcui":"407990","size": "1" }
			]
		},
		{"name": "J ANTIINFECTIVES FOR SYSTEMIC USE", "id":"J", "size": "26",
			"children": [
				{"name": "chloramphenicol (2348)","id": "chloramphenicol", "rxcui":"2348","size": "1" },
				{"name": "ciprofloxacin (2551)","id": "ciprofloxacin", "rxcui":"2551","size": "1" },
				{"name": "dapsone (3108)","id": "dapsone", "rxcui":"3108","size": "1" },
				{"name": "erythromycin (4053)","id": "erythromycin", "rxcui":"4053","size": "1" },
				{"name": "fluconazole (4450)","id": "fluconazole", "rxcui":"4450","size": "1" },
				{"name": "isoniazid (6038)","id": "isoniazid", "rxcui":"6038","size": "1" },
				{"name": "ketoconazole (6135)","id": "ketoconazole", "rxcui":"6135","size": "1" },
				{"name": "metronidazole (6922)","id": "metronidazole", "rxcui":"6922","size": "1" },
				{"name": "nafcillin (7233)","id": "nafcillin", "rxcui":"7233","size": "1" },
				{"name": "norfloxacin (7517)","id": "norfloxacin", "rxcui":"7517","size": "1" },
				{"name": "rifampin (9384)","id": "rifampin", "rxcui":"9384","size": "1" },
				{"name": "sulfamethoxazole (10180)","id": "sulfamethoxazole", "rxcui":"10180","size": "1" },
				{"name": "trimethoprim (10829)","id": "trimethoprim", "rxcui":"10829","size": "1" },
				{"name": "clarithromycin (21212)","id": "clarithromycin", "rxcui":"21212","size": "1" },
				{"name": "itraconazole (28031)","id": "itraconazole", "rxcui":"28031","size": "1" },
				{"name": "nevirapine (53654)","id": "nevirapine", "rxcui":"53654","size": "1" },
				{"name": "rifabutin (55672)","id": "rifabutin", "rxcui":"55672","size": "1" },
				{"name": "saquinavir (83395)","id": "saquinavir", "rxcui":"83395","size": "1" },
				{"name": "ritonavir (85762)","id": "ritonavir", "rxcui":"85762","size": "1" },
				{"name": "indinavir (114289)","id": "indinavir", "rxcui":"114289","size": "1" },
				{"name": "voriconazole (121243)","id": "voriconazole", "rxcui":"121243","size": "1" },
				{"name": "nelfinavir (134527)","id": "nelfinavir", "rxcui":"134527","size": "1" },
				{"name": "efavirenz (195085)","id": "efavirenz", "rxcui":"195085","size": "1" },
				{"name": "telithromycin (274786)","id": "telithromycin", "rxcui":"274786","size": "1" },
				{"name": "boceprevir (1102129)","id": "boceprevir", "rxcui":"1102129","size": "1" },
				{"name": "telaprevir (1102261)","id": "telaprevir", "rxcui":"1102261","size": "1" }
			]
		},
		{"name": "L ANTINEOPLASTIC AND IMMUNOMODULATING AGENTS", "id":"L", "size": "19",
			"children": [
				{"name": "cyclophosphamide (3002)","id": "cyclophosphamide", "rxcui":"3002","size": "1" },
				{"name": "cyclosporine (3008)","id": "cyclosporine", "rxcui":"3008","size": "1" },
				{"name": "doxorubicin (3639)","id": "doxorubicin", "rxcui":"3639","size": "1" },
				{"name": "tamoxifen (10324)","id": "tamoxifen", "rxcui":"10324","size": "1" },
				{"name": "teniposide (10362)","id": "teniposide", "rxcui":"10362","size": "1" },
				{"name": "thiotepa (10473)","id": "thiotepa", "rxcui":"10473","size": "1" },
				{"name": "vincristine (11202)","id": "vincristine", "rxcui":"11202","size": "1" },
				{"name": "nilutamide (31805)","id": "nilutamide", "rxcui":"31805","size": "1" },
				{"name": "sirolimus (35302)","id": "sirolimus", "rxcui":"35302","size": "1" },
				{"name": "tacrolimus (42316)","id": "tacrolimus", "rxcui":"42316","size": "1" },
				{"name": "irinotecan (51499)","id": "irinotecan", "rxcui":"51499","size": "1" },
				{"name": "paclitaxel (56946)","id": "paclitaxel", "rxcui":"56946","size": "1" },
				{"name": "docetaxel (72962)","id": "docetaxel", "rxcui":"72962","size": "1" },
				{"name": "celecoxib (140587)","id": "celecoxib", "rxcui":"140587","size": "1" },
				{"name": "imatinib (282388)","id": "imatinib", "rxcui":"282388","size": "1" },
				{"name": "sunitinib (357977)","id": "sunitinib", "rxcui":"357977","size": "1" },
				{"name": "sorafenib (495881)","id": "sorafenib", "rxcui":"495881","size": "1" },
				{"name": "romidepsin (877510)","id": "romidepsin", "rxcui":"877510","size": "1" },
				{"name": "vemurafenib (1147220)","id": "vemurafenib", "rxcui":"1147220","size": "1" }
			]
		},
		{"name": "M MUSCULO-SKELETAL SYSTEM", "id":"M", "size": "11",
			"children": [
				{"name": "carisoprodol (2101)","id": "carisoprodol", "rxcui":"2101","size": "1" },
				{"name": "chlorzoxazone (2410)","id": "chlorzoxazone", "rxcui":"2410","size": "1" },
				{"name": "diclofenac (3355)","id": "diclofenac", "rxcui":"3355","size": "1" },
				{"name": "naproxen (7258)","id": "naproxen", "rxcui":"7258","size": "1" },
				{"name": "phenylbutazone (8160)","id": "phenylbutazone", "rxcui":"8160","size": "1" },
				{"name": "piroxicam (8356)","id": "piroxicam", "rxcui":"8356","size": "1" },
				{"name": "cyclobenzaprine (21949)","id": "cyclobenzaprine", "rxcui":"21949","size": "1" },
				{"name": "nabumetone (31448)","id": "nabumetone", "rxcui":"31448","size": "1" },
				{"name": "meloxicam (41493)","id": "meloxicam", "rxcui":"41493","size": "1" },
				{"name": "tizanidine (57258)","id": "tizanidine", "rxcui":"57258","size": "1" },
				{"name": "celecoxib (140587)","id": "celecoxib", "rxcui":"140587","size": "1" }
			]
		},
		{"name": "N NERVOUS SYSTEM", "id":"N", "size": "66",
			"children": [
				{"name": "alfentanil (480)","id": "alfentanil", "rxcui":"480","size": "1" },
				{"name": "alprazolam (596)","id": "alprazolam", "rxcui":"596","size": "1" },
				{"name": "amitriptyline (704)","id": "amitriptyline", "rxcui":"704","size": "1" },
				{"name": "amphetamine (725)","id": "amphetamine", "rxcui":"725","size": "1" },
				{"name": "buspirone (1827)","id": "buspirone", "rxcui":"1827","size": "1" },
				{"name": "caffeine (1886)","id": "caffeine", "rxcui":"1886","size": "1" },
				{"name": "carbamazepine (2002)","id": "carbamazepine", "rxcui":"2002","size": "1" },
				{"name": "chlorpromazine (2403)","id": "chlorpromazine", "rxcui":"2403","size": "1" },
				{"name": "citalopram (2556)","id": "citalopram", "rxcui":"2556","size": "1" },
				{"name": "clomipramine (2597)","id": "clomipramine", "rxcui":"2597","size": "1" },
				{"name": "clonidine (2599)","id": "clonidine", "rxcui":"2599","size": "1" },
				{"name": "clozapine (2626)","id": "clozapine", "rxcui":"2626","size": "1" },
				{"name": "cocaine (2653)","id": "cocaine", "rxcui":"2653","size": "1" },
				{"name": "desipramine (3247)","id": "desipramine", "rxcui":"3247","size": "1" },
				{"name": "diazepam (3322)","id": "diazepam", "rxcui":"3322","size": "1" },
				{"name": "disulfiram (3554)","id": "disulfiram", "rxcui":"3554","size": "1" },
				{"name": "doxepin (3638)","id": "doxepin", "rxcui":"3638","size": "1" },
				{"name": "fluoxetine (4493)","id": "fluoxetine", "rxcui":"4493","size": "1" },
				{"name": "haloperidol (5093)","id": "haloperidol", "rxcui":"5093","size": "1" },
				{"name": "hexobarbital (5302)","id": "hexobarbital", "rxcui":"5302","size": "1" },
				{"name": "hydroxyzine (5553)","id": "hydroxyzine", "rxcui":"5553","size": "1" },
				{"name": "imipramine (5691)","id": "imipramine", "rxcui":"5691","size": "1" },
				{"name": "ketamine (6130)","id": "ketamine", "rxcui":"6130","size": "1" },
				{"name": "meperidine (6754)","id": "meperidine", "rxcui":"6754","size": "1" },
				{"name": "mephenytoin (6757)","id": "mephenytoin", "rxcui":"6757","size": "1" },
				{"name": "mephobarbital (6758)","id": "mephobarbital", "rxcui":"6758","size": "1" },
				{"name": "methadone (6813)","id": "methadone", "rxcui":"6813","size": "1" },
				{"name": "nortriptyline (7531)","id": "nortriptyline", "rxcui":"7531","size": "1" },
				{"name": "perphenazine (8076)","id": "perphenazine", "rxcui":"8076","size": "1" },
				{"name": "phenobarbital (8134)","id": "phenobarbital", "rxcui":"8134","size": "1" },
				{"name": "phenytoin (8183)","id": "phenytoin", "rxcui":"8183","size": "1" },
				{"name": "pimozide (8331)","id": "pimozide", "rxcui":"8331","size": "1" },
				{"name": "primidone (8691)","id": "primidone", "rxcui":"8691","size": "1" },
				{"name": "secobarbital (9624)","id": "secobarbital", "rxcui":"9624","size": "1" },
				{"name": "selegiline (9639)","id": "selegiline", "rxcui":"9639","size": "1" },
				{"name": "thioridazine (10502)","id": "thioridazine", "rxcui":"10502","size": "1" },
				{"name": "tramadol (10689)","id": "tramadol", "rxcui":"10689","size": "1" },
				{"name": "trazodone (10737)","id": "trazodone", "rxcui":"10737","size": "1" },
				{"name": "triazolam (10767)","id": "triazolam", "rxcui":"10767","size": "1" },
				{"name": "valproic acid (11118)","id": "valproic acid", "rxcui":"11118","size": "1" },
				{"name": "felbamate (24812)","id": "felbamate", "rxcui":"24812","size": "1" },
				{"name": "moclobemide (30121)","id": "moclobemide", "rxcui":"30121","size": "1" },
				{"name": "modafinil (30125)","id": "modafinil", "rxcui":"30125","size": "1" },
				{"name": "nefazodone (31565)","id": "nefazodone", "rxcui":"31565","size": "1" },
				{"name": "oxcarbazepine (32624)","id": "oxcarbazepine", "rxcui":"32624","size": "1" },
				{"name": "paroxetine (32937)","id": "paroxetine", "rxcui":"32937","size": "1" },
				{"name": "riluzole (35623)","id": "riluzole", "rxcui":"35623","size": "1" },
				{"name": "risperidone (35636)","id": "risperidone", "rxcui":"35636","size": "1" },
				{"name": "ropivacaine (35780)","id": "ropivacaine", "rxcui":"35780","size": "1" },
				{"name": "sertraline (36437)","id": "sertraline", "rxcui":"36437","size": "1" },
				{"name": "atomoxetine (38400)","id": "atomoxetine", "rxcui":"38400","size": "1" },
				{"name": "topiramate (38404)","id": "topiramate", "rxcui":"38404","size": "1" },
				{"name": "venlafaxine (39786)","id": "venlafaxine", "rxcui":"39786","size": "1" },
				{"name": "zolpidem (39993)","id": "zolpidem", "rxcui":"39993","size": "1" },
				{"name": "bupropion (42347)","id": "bupropion", "rxcui":"42347","size": "1" },
				{"name": "fluvoxamine (42355)","id": "fluvoxamine", "rxcui":"42355","size": "1" },
				{"name": "quetiapine (51272)","id": "quetiapine", "rxcui":"51272","size": "1" },
				{"name": "olanzapine (61381)","id": "olanzapine", "rxcui":"61381","size": "1" },
				{"name": "duloxetine (72625)","id": "duloxetine", "rxcui":"72625","size": "1" },
				{"name": "zaleplon (74667)","id": "zaleplon", "rxcui":"74667","size": "1" },
				{"name": "aripiprazole (89013)","id": "aripiprazole", "rxcui":"89013","size": "1" },
				{"name": "zuclopenthixol (114176)","id": "zuclopenthixol", "rxcui":"114176","size": "1" },
				{"name": "ziprasidone (115698)","id": "ziprasidone", "rxcui":"115698","size": "1" },
				{"name": "donepezil (135447)","id": "donepezil", "rxcui":"135447","size": "1" },
				{"name": "zolmitriptan (135775)","id": "zolmitriptan", "rxcui":"135775","size": "1" },
				{"name": "escitalopram (321988)","id": "escitalopram", "rxcui":"321988","size": "1" }
			]
		},
		{"name": "P ANTIPARASITIC PRODUCTS, INSECTICIDES AND REPELLENTS", "id":"P", "size": "5", 
			"children": [
				{"name": "amodiaquine (720)","id": "amodiaquine", "rxcui":"720","size": "1" },
				{"name": "proguanil (2382)","id": "proguanil", "rxcui":"2382","size": "1" },
				{"name": "disulfiram (3554)","id": "disulfiram", "rxcui":"3554","size": "1" },
				{"name": "metronidazole (6922)","id": "metronidazole", "rxcui":"6922","size": "1" },
				{"name": "quinine (9071)","id": "quinine", "rxcui":"9071","size": "1" }
			]
		},
		{"name": "R RESPIRATORY SYSTEM", "id":"R", "size": "12",
			"children": [
				{"name": "chlorpheniramine (2400)","id": "chlorpheniramine", "rxcui":"2400","size": "1" },
				{"name": "clemastine (2578)","id": "clemastine", "rxcui":"2578","size": "1" },
				{"name": "cocaine (2653)","id": "cocaine", "rxcui":"2653","size": "1" },
				{"name": "codeine (2670)","id": "codeine", "rxcui":"2670","size": "1" },
				{"name": "dexamethasone (3264)","id": "dexamethasone", "rxcui":"3264","size": "1" },
				{"name": "dextromethorphan (3289)","id": "dextromethorphan", "rxcui":"3289","size": "1" },
				{"name": "theophylline (10438)","id": "theophylline", "rxcui":"10438","size": "1" },
				{"name": "salmeterol (36117)","id": "salmeterol", "rxcui":"36117","size": "1" },
				{"name": "astemizole (42328)","id": "astemizole", "rxcui":"42328","size": "1" },
				{"name": "terfenadine (42330)","id": "terfenadine", "rxcui":"42330","size": "1" },
				{"name": "montelukast (88249)","id": "montelukast", "rxcui":"88249","size": "1" },
				{"name": "zafirlukast (114970)","id": "zafirlukast", "rxcui":"114970","size": "1" }
			]
		}
	]
	},
	{
		"name": "by P450 enzyme", "id":"p450_3", "size":"205", 
		"children": [
		{"name": "1A2", "id":"1A2", "size": "36",
			"children": [
				{"name": "amiodarone (703)","id": "amiodarone", "rxcui":"703","size": "1" },
				{"name": "amitriptyline (704)","id": "amitriptyline", "rxcui":"704","size": "1" },
				{"name": "caffeine (1886)","id": "caffeine", "rxcui":"1886","size": "1" },
				{"name": "cimetidine (2541)","id": "cimetidine", "rxcui":"2541","size": "1" },
				{"name": "ciprofloxacin (2551)","id": "ciprofloxacin", "rxcui":"2551","size": "1" },
				{"name": "clomipramine (2597)","id": "clomipramine", "rxcui":"2597","size": "1" },
				{"name": "clozapine (2626)","id": "clozapine", "rxcui":"2626","size": "1" },
				{"name": "estradiol (4083)","id": "estradiol", "rxcui":"4083","size": "1" },
				{"name": "haloperidol (5093)","id": "haloperidol", "rxcui":"5093","size": "1" },
				{"name": "imipramine (5691)","id": "imipramine", "rxcui":"5691","size": "1" },
				{"name": "insulin (5856)","id": "insulin", "rxcui":"5856","size": "1" },
				{"name": "methoxsalen (6854)","id": "methoxsalen", "rxcui":"6854","size": "1" },
				{"name": "mexiletine (6926)","id": "mexiletine", "rxcui":"6926","size": "1" },
				{"name": "nafcillin (7233)","id": "nafcillin", "rxcui":"7233","size": "1" },
				{"name": "naproxen (7258)","id": "naproxen", "rxcui":"7258","size": "1" },
				{"name": "omeprazole (7646)","id": "omeprazole", "rxcui":"7646","size": "1" },
				{"name": "propranolol (8787)","id": "propranolol", "rxcui":"8787","size": "1" },
				{"name": "rifampin (9384)","id": "rifampin", "rxcui":"9384","size": "1" },
				{"name": "theophylline (10438)","id": "theophylline", "rxcui":"10438","size": "1" },
				{"name": "ticlopidine (10594)","id": "ticlopidine", "rxcui":"10594","size": "1" },
				{"name": "triamterene (10763)","id": "triamterene", "rxcui":"10763","size": "1" },
				{"name": "verapamil (11170)","id": "verapamil", "rxcui":"11170","size": "1" },
				{"name": "warfarin (11289)","id": "warfarin", "rxcui":"11289","size": "1" },
				{"name": "cyclobenzaprine (21949)","id": "cyclobenzaprine", "rxcui":"21949","size": "1" },
				{"name": "modafinil (30125)","id": "modafinil", "rxcui":"30125","size": "1" },
				{"name": "nabumetone (31448)","id": "nabumetone", "rxcui":"31448","size": "1" },
				{"name": "riluzole (35623)","id": "riluzole", "rxcui":"35623","size": "1" },
				{"name": "ropivacaine (35780)","id": "ropivacaine", "rxcui":"35780","size": "1" },
				{"name": "zileuton (40575)","id": "zileuton", "rxcui":"40575","size": "1" },
				{"name": "fluvoxamine (42355)","id": "fluvoxamine", "rxcui":"42355","size": "1" },
				{"name": "tizanidine (57258)","id": "tizanidine", "rxcui":"57258","size": "1" },
				{"name": "olanzapine (61381)","id": "olanzapine", "rxcui":"61381","size": "1" },
				{"name": "duloxetine (72625)","id": "duloxetine", "rxcui":"72625","size": "1" },
				{"name": "mibefradil (83213)","id": "mibefradil", "rxcui":"83213","size": "1" },
				{"name": "zolmitriptan (135775)","id": "zolmitriptan", "rxcui":"135775","size": "1" },
				{"name": "efavirenz (195085)","id": "efavirenz", "rxcui":"195085","size": "1" }
			]
		},
		{"name": "2B6", "id":"2B6", "size": "17", 
			"children": [
				{"name": "carbamazepine (2002)","id": "carbamazepine", "rxcui":"2002","size": "1" },
				{"name": "cyclophosphamide (3002)","id": "cyclophosphamide", "rxcui":"3002","size": "1" },
				{"name": "ketamine (6130)","id": "ketamine", "rxcui":"6130","size": "1" },
				{"name": "meperidine (6754)","id": "meperidine", "rxcui":"6754","size": "1" },
				{"name": "methadone (6813)","id": "methadone", "rxcui":"6813","size": "1" },
				{"name": "phenobarbital (8134)","id": "phenobarbital", "rxcui":"8134","size": "1" },
				{"name": "phenytoin (8183)","id": "phenytoin", "rxcui":"8183","size": "1" },
				{"name": "rifampin (9384)","id": "rifampin", "rxcui":"9384","size": "1" },
				{"name": "selegiline (9639)","id": "selegiline", "rxcui":"9639","size": "1" },
				{"name": "thiotepa (10473)","id": "thiotepa", "rxcui":"10473","size": "1" },
				{"name": "ticlopidine (10594)","id": "ticlopidine", "rxcui":"10594","size": "1" },
				{"name": "clopidogrel (32968)","id": "clopidogrel", "rxcui":"32968","size": "1" },
				{"name": "bupropion (42347)","id": "bupropion", "rxcui":"42347","size": "1" },
				{"name": "nevirapine (53654)","id": "nevirapine", "rxcui":"53654","size": "1" },
				{"name": "voriconazole (121243)","id": "voriconazole", "rxcui":"121243","size": "1" },
				{"name": "efavirenz (195085)","id": "efavirenz", "rxcui":"195085","size": "1" },
				{"name": "sorafenib (495881)","id": "sorafenib", "rxcui":"495881","size": "1" }
			]
		},
		{"name": "2C19", "id":"2C19", "size": "43",
			"children": [
				{"name": "amitriptyline (704)","id": "amitriptyline", "rxcui":"704","size": "1" },
				{"name": "carbamazepine (2002)","id": "carbamazepine", "rxcui":"2002","size": "1" },
				{"name": "carisoprodol (2101)","id": "carisoprodol", "rxcui":"2101","size": "1" },
				{"name": "chloramphenicol (2348)","id": "chloramphenicol", "rxcui":"2348","size": "1" },
				{"name": "proguanil (2382)","id": "proguanil", "rxcui":"2382","size": "1" },
				{"name": "cimetidine (2541)","id": "cimetidine", "rxcui":"2541","size": "1" },
				{"name": "citalopram (2556)","id": "citalopram", "rxcui":"2556","size": "1" },
				{"name": "clomipramine (2597)","id": "clomipramine", "rxcui":"2597","size": "1" },
				{"name": "cyclophosphamide (3002)","id": "cyclophosphamide", "rxcui":"3002","size": "1" },
				{"name": "diazepam (3322)","id": "diazepam", "rxcui":"3322","size": "1" },
				{"name": "fluoxetine (4493)","id": "fluoxetine", "rxcui":"4493","size": "1" },
				{"name": "hexobarbital (5302)","id": "hexobarbital", "rxcui":"5302","size": "1" },
				{"name": "imipramine (5691)","id": "imipramine", "rxcui":"5691","size": "1" },
				{"name": "indomethacin (5781)","id": "indomethacin", "rxcui":"5781","size": "1" },
				{"name": "isoniazid (6038)","id": "isoniazid", "rxcui":"6038","size": "1" },
				{"name": "ketoconazole (6135)","id": "ketoconazole", "rxcui":"6135","size": "1" },
				{"name": "labetalol (6185)","id": "labetalol", "rxcui":"6185","size": "1" },
				{"name": "mephenytoin (6757)","id": "mephenytoin", "rxcui":"6757","size": "1" },
				{"name": "mephobarbital (6758)","id": "mephobarbital", "rxcui":"6758","size": "1" },
				{"name": "norethindrone (7514)","id": "norethindrone", "rxcui":"7514","size": "1" },
				{"name": "omeprazole (7646)","id": "omeprazole", "rxcui":"7646","size": "1" },
				{"name": "phenytoin (8183)","id": "phenytoin", "rxcui":"8183","size": "1" },
				{"name": "prednisone (8640)","id": "prednisone", "rxcui":"8640","size": "1" },
				{"name": "primidone (8691)","id": "primidone", "rxcui":"8691","size": "1" },
				{"name": "progesterone (8727)","id": "progesterone", "rxcui":"8727","size": "1" },
				{"name": "propranolol (8787)","id": "propranolol", "rxcui":"8787","size": "1" },
				{"name": "teniposide (10362)","id": "teniposide", "rxcui":"10362","size": "1" },
				{"name": "ticlopidine (10594)","id": "ticlopidine", "rxcui":"10594","size": "1" },
				{"name": "warfarin (11289)","id": "warfarin", "rxcui":"11289","size": "1" },
				{"name": "lansoprazole (17128)","id": "lansoprazole", "rxcui":"17128","size": "1" },
				{"name": "felbamate (24812)","id": "felbamate", "rxcui":"24812","size": "1" },
				{"name": "moclobemide (30121)","id": "moclobemide", "rxcui":"30121","size": "1" },
				{"name": "modafinil (30125)","id": "modafinil", "rxcui":"30125","size": "1" },
				{"name": "nilutamide (31805)","id": "nilutamide", "rxcui":"31805","size": "1" },
				{"name": "oxcarbazepine (32624)","id": "oxcarbazepine", "rxcui":"32624","size": "1" },
				{"name": "clopidogrel (32968)","id": "clopidogrel", "rxcui":"32968","size": "1" },
				{"name": "topiramate (38404)","id": "topiramate", "rxcui":"38404","size": "1" },
				{"name": "fluvoxamine (42355)","id": "fluvoxamine", "rxcui":"42355","size": "1" },
				{"name": "ritonavir (85762)","id": "ritonavir", "rxcui":"85762","size": "1" },
				{"name": "voriconazole (121243)","id": "voriconazole", "rxcui":"121243","size": "1" },
				{"name": "nelfinavir (134527)","id": "nelfinavir", "rxcui":"134527","size": "1" },
				{"name": "efavirenz (195085)","id": "efavirenz", "rxcui":"195085","size": "1" },
				{"name": "esomeprazole (283742)","id": "esomeprazole", "rxcui":"283742","size": "1" }
			]
		},
		{"name": "2C8", "id":"2C8", "size": "9",
			"children": [
				{"name": "amodiaquine (720)","id": "amodiaquine", "rxcui":"720","size": "1" },
				{"name": "gemfibrozil (4719)","id": "gemfibrozil", "rxcui":"4719","size": "1" },
				{"name": "rifampin (9384)","id": "rifampin", "rxcui":"9384","size": "1" },
				{"name": "trimethoprim (10829)","id": "trimethoprim", "rxcui":"10829","size": "1" },
				{"name": "torsemide (38413)","id": "torsemide", "rxcui":"38413","size": "1" },
				{"name": "paclitaxel (56946)","id": "paclitaxel", "rxcui":"56946","size": "1" },
				{"name": "repaglinide (73044)","id": "repaglinide", "rxcui":"73044","size": "1" },
				{"name": "montelukast (88249)","id": "montelukast", "rxcui":"88249","size": "1" },
				{"name": "sorafenib (495881)","id": "sorafenib", "rxcui":"495881","size": "1" }
			]
		},
		{"name": "2C9", "id":"2C9", "size": "41",
			"children": [
				{"name": "amiodarone (703)","id": "amiodarone", "rxcui":"703","size": "1" },
				{"name": "amitriptyline (704)","id": "amitriptyline", "rxcui":"704","size": "1" },
				{"name": "carbamazepine (2002)","id": "carbamazepine", "rxcui":"2002","size": "1" },
				{"name": "diclofenac (3355)","id": "diclofenac", "rxcui":"3355","size": "1" },
				{"name": "fluconazole (4450)","id": "fluconazole", "rxcui":"4450","size": "1" },
				{"name": "fluoxetine (4493)","id": "fluoxetine", "rxcui":"4493","size": "1" },
				{"name": "glyburide (4815)","id": "glyburide", "rxcui":"4815","size": "1" },
				{"name": "glipizide (4821)","id": "glipizide", "rxcui":"4821","size": "1" },
				{"name": "isoniazid (6038)","id": "isoniazid", "rxcui":"6038","size": "1" },
				{"name": "lovastatin (6472)","id": "lovastatin", "rxcui":"6472","size": "1" },
				{"name": "metronidazole (6922)","id": "metronidazole", "rxcui":"6922","size": "1" },
				{"name": "naproxen (7258)","id": "naproxen", "rxcui":"7258","size": "1" },
				{"name": "phenobarbital (8134)","id": "phenobarbital", "rxcui":"8134","size": "1" },
				{"name": "phenylbutazone (8160)","id": "phenylbutazone", "rxcui":"8160","size": "1" },
				{"name": "phenytoin (8183)","id": "phenytoin", "rxcui":"8183","size": "1" },
				{"name": "piroxicam (8356)","id": "piroxicam", "rxcui":"8356","size": "1" },
				{"name": "fenofibrate (8703)","id": "fenofibrate", "rxcui":"8703","size": "1" },
				{"name": "rifampin (9384)","id": "rifampin", "rxcui":"9384","size": "1" },
				{"name": "secobarbital (9624)","id": "secobarbital", "rxcui":"9624","size": "1" },
				{"name": "sulfamethoxazole (10180)","id": "sulfamethoxazole", "rxcui":"10180","size": "1" },
				{"name": "tamoxifen (10324)","id": "tamoxifen", "rxcui":"10324","size": "1" },
				{"name": "teniposide (10362)","id": "teniposide", "rxcui":"10362","size": "1" },
				{"name": "tolbutamide (10635)","id": "tolbutamide", "rxcui":"10635","size": "1" },
				{"name": "valproic acid (11118)","id": "valproic acid", "rxcui":"11118","size": "1" },
				{"name": "warfarin (11289)","id": "warfarin", "rxcui":"11289","size": "1" },
				{"name": "glimepiride (25789)","id": "glimepiride", "rxcui":"25789","size": "1" },
				{"name": "paroxetine (32937)","id": "paroxetine", "rxcui":"32937","size": "1" },
				{"name": "sertraline (36437)","id": "sertraline", "rxcui":"36437","size": "1" },
				{"name": "torsemide (38413)","id": "torsemide", "rxcui":"38413","size": "1" },
				{"name": "fluvastatin (41127)","id": "fluvastatin", "rxcui":"41127","size": "1" },
				{"name": "meloxicam (41493)","id": "meloxicam", "rxcui":"41493","size": "1" },
				{"name": "fluvoxamine (42355)","id": "fluvoxamine", "rxcui":"42355","size": "1" },
				{"name": "losartan (52175)","id": "losartan", "rxcui":"52175","size": "1" },
				{"name": "nevirapine (53654)","id": "nevirapine", "rxcui":"53654","size": "1" },
				{"name": "irbesartan (83818)","id": "irbesartan", "rxcui":"83818","size": "1" },
				{"name": "rosiglitazone (84108)","id": "rosiglitazone", "rxcui":"84108","size": "1" },
				{"name": "zafirlukast (114970)","id": "zafirlukast", "rxcui":"114970","size": "1" },
				{"name": "voriconazole (121243)","id": "voriconazole", "rxcui":"121243","size": "1" },
				{"name": "celecoxib (140587)","id": "celecoxib", "rxcui":"140587","size": "1" },
				{"name": "efavirenz (195085)","id": "efavirenz", "rxcui":"195085","size": "1" },
				{"name": "nateglinide (274332)","id": "nateglinide", "rxcui":"274332","size": "1" }
			]
		},
		{"name": "2D6", "id":"2D6", "size": "59",
			"children": [
				{"name": "amiodarone (703)","id": "amiodarone", "rxcui":"703","size": "1" },
				{"name": "amitriptyline (704)","id": "amitriptyline", "rxcui":"704","size": "1" },
				{"name": "amphetamine (725)","id": "amphetamine", "rxcui":"725","size": "1" },
				{"name": "chlorpheniramine (2400)","id": "chlorpheniramine", "rxcui":"2400","size": "1" },
				{"name": "chlorpromazine (2403)","id": "chlorpromazine", "rxcui":"2403","size": "1" },
				{"name": "cimetidine (2541)","id": "cimetidine", "rxcui":"2541","size": "1" },
				{"name": "citalopram (2556)","id": "citalopram", "rxcui":"2556","size": "1" },
				{"name": "clemastine (2578)","id": "clemastine", "rxcui":"2578","size": "1" },
				{"name": "clomipramine (2597)","id": "clomipramine", "rxcui":"2597","size": "1" },
				{"name": "clonidine (2599)","id": "clonidine", "rxcui":"2599","size": "1" },
				{"name": "cocaine (2653)","id": "cocaine", "rxcui":"2653","size": "1" },
				{"name": "codeine (2670)","id": "codeine", "rxcui":"2670","size": "1" },
				{"name": "desipramine (3247)","id": "desipramine", "rxcui":"3247","size": "1" },
				{"name": "dexamethasone (3264)","id": "dexamethasone", "rxcui":"3264","size": "1" },
				{"name": "dextromethorphan (3289)","id": "dextromethorphan", "rxcui":"3289","size": "1" },
				{"name": "doxepin (3638)","id": "doxepin", "rxcui":"3638","size": "1" },
				{"name": "doxorubicin (3639)","id": "doxorubicin", "rxcui":"3639","size": "1" },
				{"name": "flecainide (4441)","id": "flecainide", "rxcui":"4441","size": "1" },
				{"name": "fluoxetine (4493)","id": "fluoxetine", "rxcui":"4493","size": "1" },
				{"name": "haloperidol (5093)","id": "haloperidol", "rxcui":"5093","size": "1" },
				{"name": "hydroxyzine (5553)","id": "hydroxyzine", "rxcui":"5553","size": "1" },
				{"name": "imipramine (5691)","id": "imipramine", "rxcui":"5691","size": "1" },
				{"name": "methadone (6813)","id": "methadone", "rxcui":"6813","size": "1" },
				{"name": "metoprolol (6918)","id": "metoprolol", "rxcui":"6918","size": "1" },
				{"name": "mexiletine (6926)","id": "mexiletine", "rxcui":"6926","size": "1" },
				{"name": "midodrine (6963)","id": "midodrine", "rxcui":"6963","size": "1" },
				{"name": "nortriptyline (7531)","id": "nortriptyline", "rxcui":"7531","size": "1" },
				{"name": "perhexiline (8050)","id": "perhexiline", "rxcui":"8050","size": "1" },
				{"name": "perphenazine (8076)","id": "perphenazine", "rxcui":"8076","size": "1" },
				{"name": "propafenone (8754)","id": "propafenone", "rxcui":"8754","size": "1" },
				{"name": "propranolol (8787)","id": "propranolol", "rxcui":"8787","size": "1" },
				{"name": "quinidine (9068)","id": "quinidine", "rxcui":"9068","size": "1" },
				{"name": "ranitidine (9143)","id": "ranitidine", "rxcui":"9143","size": "1" },
				{"name": "rifampin (9384)","id": "rifampin", "rxcui":"9384","size": "1" },
				{"name": "tamoxifen (10324)","id": "tamoxifen", "rxcui":"10324","size": "1" },
				{"name": "thioridazine (10502)","id": "thioridazine", "rxcui":"10502","size": "1" },
				{"name": "ticlopidine (10594)","id": "ticlopidine", "rxcui":"10594","size": "1" },
				{"name": "timolol (10600)","id": "timolol", "rxcui":"10600","size": "1" },
				{"name": "tramadol (10689)","id": "tramadol", "rxcui":"10689","size": "1" },
				{"name": "carvedilol (20352)","id": "carvedilol", "rxcui":"20352","size": "1" },
				{"name": "moclobemide (30121)","id": "moclobemide", "rxcui":"30121","size": "1" },
				{"name": "nebivolol (31555)","id": "nebivolol", "rxcui":"31555","size": "1" },
				{"name": "paroxetine (32937)","id": "paroxetine", "rxcui":"32937","size": "1" },
				{"name": "risperidone (35636)","id": "risperidone", "rxcui":"35636","size": "1" },
				{"name": "sertraline (36437)","id": "sertraline", "rxcui":"36437","size": "1" },
				{"name": "terbinafine (37801)","id": "terbinafine", "rxcui":"37801","size": "1" },
				{"name": "atomoxetine (38400)","id": "atomoxetine", "rxcui":"38400","size": "1" },
				{"name": "venlafaxine (39786)","id": "venlafaxine", "rxcui":"39786","size": "1" },
				{"name": "bupropion (42347)","id": "bupropion", "rxcui":"42347","size": "1" },
				{"name": "fluvoxamine (42355)","id": "fluvoxamine", "rxcui":"42355","size": "1" },
				{"name": "duloxetine (72625)","id": "duloxetine", "rxcui":"72625","size": "1" },
				{"name": "mibefradil (83213)","id": "mibefradil", "rxcui":"83213","size": "1" },
				{"name": "ritonavir (85762)","id": "ritonavir", "rxcui":"85762","size": "1" },
				{"name": "aripiprazole (89013)","id": "aripiprazole", "rxcui":"89013","size": "1" },
				{"name": "zuclopenthixol (114176)","id": "zuclopenthixol", "rxcui":"114176","size": "1" },
				{"name": "donepezil (135447)","id": "donepezil", "rxcui":"135447","size": "1" },
				{"name": "celecoxib (140587)","id": "celecoxib", "rxcui":"140587","size": "1" },
				{"name": "escitalopram (321988)","id": "escitalopram", "rxcui":"321988","size": "1" },
				{"name": "cinacalcet (407990)","id": "cinacalcet", "rxcui":"407990","size": "1" }
			]
		},
		{"name": "2E1", "id":"2E1", "size": "5", 
			"children": [
				{"name": "ethanol (448)","id": "ethanol", "rxcui":"448","size": "1" },
				{"name": "chlorzoxazone (2410)","id": "chlorzoxazone", "rxcui":"2410","size": "1" },
				{"name": "disulfiram (3554)","id": "disulfiram", "rxcui":"3554","size": "1" },
				{"name": "isoniazid (6038)","id": "isoniazid", "rxcui":"6038","size": "1" },
				{"name": "theophylline (10438)","id": "theophylline", "rxcui":"10438","size": "1" }
			]
		},
		{"name": "3A4", "id":"3A4", "size": "96",
			"children": [
				{"name": "alfentanil (480)","id": "alfentanil", "rxcui":"480","size": "1" },
				{"name": "alprazolam (596)","id": "alprazolam", "rxcui":"596","size": "1" },
				{"name": "amiodarone (703)","id": "amiodarone", "rxcui":"703","size": "1" },
				{"name": "buspirone (1827)","id": "buspirone", "rxcui":"1827","size": "1" },
				{"name": "caffeine (1886)","id": "caffeine", "rxcui":"1886","size": "1" },
				{"name": "carbamazepine (2002)","id": "carbamazepine", "rxcui":"2002","size": "1" },
				{"name": "chloramphenicol (2348)","id": "chloramphenicol", "rxcui":"2348","size": "1" },
				{"name": "chlorpheniramine (2400)","id": "chlorpheniramine", "rxcui":"2400","size": "1" },
				{"name": "cimetidine (2541)","id": "cimetidine", "rxcui":"2541","size": "1" },
				{"name": "ciprofloxacin (2551)","id": "ciprofloxacin", "rxcui":"2551","size": "1" },
				{"name": "cocaine (2653)","id": "cocaine", "rxcui":"2653","size": "1" },
				{"name": "codeine (2670)","id": "codeine", "rxcui":"2670","size": "1" },
				{"name": "cyclosporine (3008)","id": "cyclosporine", "rxcui":"3008","size": "1" },
				{"name": "dapsone (3108)","id": "dapsone", "rxcui":"3108","size": "1" },
				{"name": "dexamethasone (3264)","id": "dexamethasone", "rxcui":"3264","size": "1" },
				{"name": "dextromethorphan (3289)","id": "dextromethorphan", "rxcui":"3289","size": "1" },
				{"name": "diazepam (3322)","id": "diazepam", "rxcui":"3322","size": "1" },
				{"name": "diltiazem (3443)","id": "diltiazem", "rxcui":"3443","size": "1" },
				{"name": "domperidone (3626)","id": "domperidone", "rxcui":"3626","size": "1" },
				{"name": "erythromycin (4053)","id": "erythromycin", "rxcui":"4053","size": "1" },
				{"name": "estradiol (4083)","id": "estradiol", "rxcui":"4083","size": "1" },
				{"name": "felodipine (4316)","id": "felodipine", "rxcui":"4316","size": "1" },
				{"name": "fluconazole (4450)","id": "fluconazole", "rxcui":"4450","size": "1" },
				{"name": "haloperidol (5093)","id": "haloperidol", "rxcui":"5093","size": "1" },
				{"name": "hydrocortisone (5492)","id": "hydrocortisone", "rxcui":"5492","size": "1" },
				{"name": "ketoconazole (6135)","id": "ketoconazole", "rxcui":"6135","size": "1" },
				{"name": "lovastatin (6472)","id": "lovastatin", "rxcui":"6472","size": "1" },
				{"name": "methadone (6813)","id": "methadone", "rxcui":"6813","size": "1" },
				{"name": "mifepristone (6964)","id": "mifepristone", "rxcui":"6964","size": "1" },
				{"name": "nifedipine (7417)","id": "nifedipine", "rxcui":"7417","size": "1" },
				{"name": "nisoldipine (7435)","id": "nisoldipine", "rxcui":"7435","size": "1" },
				{"name": "nitrendipine (7441)","id": "nitrendipine", "rxcui":"7441","size": "1" },
				{"name": "norfloxacin (7517)","id": "norfloxacin", "rxcui":"7517","size": "1" },
				{"name": "phenobarbital (8134)","id": "phenobarbital", "rxcui":"8134","size": "1" },
				{"name": "phenytoin (8183)","id": "phenytoin", "rxcui":"8183","size": "1" },
				{"name": "pimozide (8331)","id": "pimozide", "rxcui":"8331","size": "1" },
				{"name": "progesterone (8727)","id": "progesterone", "rxcui":"8727","size": "1" },
				{"name": "propranolol (8787)","id": "propranolol", "rxcui":"8787","size": "1" },
				{"name": "quinidine (9068)","id": "quinidine", "rxcui":"9068","size": "1" },
				{"name": "quinine (9071)","id": "quinine", "rxcui":"9071","size": "1" },
				{"name": "rifampin (9384)","id": "rifampin", "rxcui":"9384","size": "1" },
				{"name": "tamoxifen (10324)","id": "tamoxifen", "rxcui":"10324","size": "1" },
				{"name": "testosterone (10379)","id": "testosterone", "rxcui":"10379","size": "1" },
				{"name": "trazodone (10737)","id": "trazodone", "rxcui":"10737","size": "1" },
				{"name": "triazolam (10767)","id": "triazolam", "rxcui":"10767","size": "1" },
				{"name": "verapamil (11170)","id": "verapamil", "rxcui":"11170","size": "1" },
				{"name": "vincristine (11202)","id": "vincristine", "rxcui":"11202","size": "1" },
				{"name": "amlodipine (17767)","id": "amlodipine", "rxcui":"17767","size": "1" },
				{"name": "cilostazol (21107)","id": "cilostazol", "rxcui":"21107","size": "1" },
				{"name": "clarithromycin (21212)","id": "clarithromycin", "rxcui":"21212","size": "1" },
				{"name": "finasteride (25025)","id": "finasteride", "rxcui":"25025","size": "1" },
				{"name": "itraconazole (28031)","id": "itraconazole", "rxcui":"28031","size": "1" },
				{"name": "modafinil (30125)","id": "modafinil", "rxcui":"30125","size": "1" },
				{"name": "nefazodone (31565)","id": "nefazodone", "rxcui":"31565","size": "1" },
				{"name": "oxcarbazepine (32624)","id": "oxcarbazepine", "rxcui":"32624","size": "1" },
				{"name": "pioglitazone (33738)","id": "pioglitazone", "rxcui":"33738","size": "1" },
				{"name": "cisapride (35255)","id": "cisapride", "rxcui":"35255","size": "1" },
				{"name": "sirolimus (35302)","id": "sirolimus", "rxcui":"35302","size": "1" },
				{"name": "risperidone (35636)","id": "risperidone", "rxcui":"35636","size": "1" },
				{"name": "salmeterol (36117)","id": "salmeterol", "rxcui":"36117","size": "1" },
				{"name": "simvastatin (36567)","id": "simvastatin", "rxcui":"36567","size": "1" },
				{"name": "zolpidem (39993)","id": "zolpidem", "rxcui":"39993","size": "1" },
				{"name": "tacrolimus (42316)","id": "tacrolimus", "rxcui":"42316","size": "1" },
				{"name": "astemizole (42328)","id": "astemizole", "rxcui":"42328","size": "1" },
				{"name": "terfenadine (42330)","id": "terfenadine", "rxcui":"42330","size": "1" },
				{"name": "fluvoxamine (42355)","id": "fluvoxamine", "rxcui":"42355","size": "1" },
				{"name": "quetiapine (51272)","id": "quetiapine", "rxcui":"51272","size": "1" },
				{"name": "irinotecan (51499)","id": "irinotecan", "rxcui":"51499","size": "1" },
				{"name": "nevirapine (53654)","id": "nevirapine", "rxcui":"53654","size": "1" },
				{"name": "rifabutin (55672)","id": "rifabutin", "rxcui":"55672","size": "1" },
				{"name": "troglitazone (72610)","id": "troglitazone", "rxcui":"72610","size": "1" },
				{"name": "docetaxel (72962)","id": "docetaxel", "rxcui":"72962","size": "1" },
				{"name": "zaleplon (74667)","id": "zaleplon", "rxcui":"74667","size": "1" },
				{"name": "mibefradil (83213)","id": "mibefradil", "rxcui":"83213","size": "1" },
				{"name": "atorvastatin (83367)","id": "atorvastatin", "rxcui":"83367","size": "1" },
				{"name": "saquinavir (83395)","id": "saquinavir", "rxcui":"83395","size": "1" },
				{"name": "ritonavir (85762)","id": "ritonavir", "rxcui":"85762","size": "1" },
				{"name": "aripiprazole (89013)","id": "aripiprazole", "rxcui":"89013","size": "1" },
				{"name": "indinavir (114289)","id": "indinavir", "rxcui":"114289","size": "1" },
				{"name": "ziprasidone (115698)","id": "ziprasidone", "rxcui":"115698","size": "1" },
				{"name": "voriconazole (121243)","id": "voriconazole", "rxcui":"121243","size": "1" },
				{"name": "nelfinavir (134527)","id": "nelfinavir", "rxcui":"134527","size": "1" },
				{"name": "lercanidipine (135056)","id": "lercanidipine", "rxcui":"135056","size": "1" },
				{"name": "sildenafil (136411)","id": "sildenafil", "rxcui":"136411","size": "1" },
				{"name": "efavirenz (195085)","id": "efavirenz", "rxcui":"195085","size": "1" },
				{"name": "nateglinide (274332)","id": "nateglinide", "rxcui":"274332","size": "1" },
				{"name": "telithromycin (274786)","id": "telithromycin", "rxcui":"274786","size": "1" },
				{"name": "imatinib (282388)","id": "imatinib", "rxcui":"282388","size": "1" },
				{"name": "eplerenone (298869)","id": "eplerenone", "rxcui":"298869","size": "1" },
				{"name": "sunitinib (357977)","id": "sunitinib", "rxcui":"357977","size": "1" },
				{"name": "aprepitant (358255)","id": "aprepitant", "rxcui":"358255","size": "1" },
				{"name": "sorafenib (495881)","id": "sorafenib", "rxcui":"495881","size": "1" },
				{"name": "romidepsin (877510)","id": "romidepsin", "rxcui":"877510","size": "1" },
				{"name": "boceprevir (1102129)","id": "boceprevir", "rxcui":"1102129","size": "1" },
				{"name": "telaprevir (1102261)","id": "telaprevir", "rxcui":"1102261","size": "1" },
				{"name": "vemurafenib (1147220)","id": "vemurafenib", "rxcui":"1147220","size": "1" }
			]
		},
		{"name": "3A5", "id":"3A5", "size": "95",
			"children": [
				{"name": "alfentanil (480)","id": "alfentanil", "rxcui":"480","size": "1" },
				{"name": "alprazolam (596)","id": "alprazolam", "rxcui":"596","size": "1" },
				{"name": "amiodarone (703)","id": "amiodarone", "rxcui":"703","size": "1" },
				{"name": "buspirone (1827)","id": "buspirone", "rxcui":"1827","size": "1" },
				{"name": "caffeine (1886)","id": "caffeine", "rxcui":"1886","size": "1" },
				{"name": "carbamazepine (2002)","id": "carbamazepine", "rxcui":"2002","size": "1" },
				{"name": "chloramphenicol (2348)","id": "chloramphenicol", "rxcui":"2348","size": "1" },
				{"name": "chlorpheniramine (2400)","id": "chlorpheniramine", "rxcui":"2400","size": "1" },
				{"name": "cimetidine (2541)","id": "cimetidine", "rxcui":"2541","size": "1" },
				{"name": "ciprofloxacin (2551)","id": "ciprofloxacin", "rxcui":"2551","size": "1" },
				{"name": "cocaine (2653)","id": "cocaine", "rxcui":"2653","size": "1" },
				{"name": "codeine (2670)","id": "codeine", "rxcui":"2670","size": "1" },
				{"name": "cyclosporine (3008)","id": "cyclosporine", "rxcui":"3008","size": "1" },
				{"name": "dapsone (3108)","id": "dapsone", "rxcui":"3108","size": "1" },
				{"name": "dexamethasone (3264)","id": "dexamethasone", "rxcui":"3264","size": "1" },
				{"name": "dextromethorphan (3289)","id": "dextromethorphan", "rxcui":"3289","size": "1" },
				{"name": "diazepam (3322)","id": "diazepam", "rxcui":"3322","size": "1" },
				{"name": "diltiazem (3443)","id": "diltiazem", "rxcui":"3443","size": "1" },
				{"name": "domperidone (3626)","id": "domperidone", "rxcui":"3626","size": "1" },
				{"name": "erythromycin (4053)","id": "erythromycin", "rxcui":"4053","size": "1" },
				{"name": "estradiol (4083)","id": "estradiol", "rxcui":"4083","size": "1" },
				{"name": "felodipine (4316)","id": "felodipine", "rxcui":"4316","size": "1" },
				{"name": "fluconazole (4450)","id": "fluconazole", "rxcui":"4450","size": "1" },
				{"name": "haloperidol (5093)","id": "haloperidol", "rxcui":"5093","size": "1" },
				{"name": "hydrocortisone (5492)","id": "hydrocortisone", "rxcui":"5492","size": "1" },
				{"name": "ketoconazole (6135)","id": "ketoconazole", "rxcui":"6135","size": "1" },
				{"name": "lovastatin (6472)","id": "lovastatin", "rxcui":"6472","size": "1" },
				{"name": "methadone (6813)","id": "methadone", "rxcui":"6813","size": "1" },
				{"name": "mifepristone (6964)","id": "mifepristone", "rxcui":"6964","size": "1" },
				{"name": "nifedipine (7417)","id": "nifedipine", "rxcui":"7417","size": "1" },
				{"name": "nisoldipine (7435)","id": "nisoldipine", "rxcui":"7435","size": "1" },
				{"name": "nitrendipine (7441)","id": "nitrendipine", "rxcui":"7441","size": "1" },
				{"name": "norfloxacin (7517)","id": "norfloxacin", "rxcui":"7517","size": "1" },
				{"name": "phenobarbital (8134)","id": "phenobarbital", "rxcui":"8134","size": "1" },
				{"name": "phenytoin (8183)","id": "phenytoin", "rxcui":"8183","size": "1" },
				{"name": "pimozide (8331)","id": "pimozide", "rxcui":"8331","size": "1" },
				{"name": "progesterone (8727)","id": "progesterone", "rxcui":"8727","size": "1" },
				{"name": "propranolol (8787)","id": "propranolol", "rxcui":"8787","size": "1" },
				{"name": "quinine (9071)","id": "quinine", "rxcui":"9071","size": "1" },
				{"name": "rifampin (9384)","id": "rifampin", "rxcui":"9384","size": "1" },
				{"name": "tamoxifen (10324)","id": "tamoxifen", "rxcui":"10324","size": "1" },
				{"name": "testosterone (10379)","id": "testosterone", "rxcui":"10379","size": "1" },
				{"name": "trazodone (10737)","id": "trazodone", "rxcui":"10737","size": "1" },
				{"name": "triazolam (10767)","id": "triazolam", "rxcui":"10767","size": "1" },
				{"name": "verapamil (11170)","id": "verapamil", "rxcui":"11170","size": "1" },
				{"name": "vincristine (11202)","id": "vincristine", "rxcui":"11202","size": "1" },
				{"name": "amlodipine (17767)","id": "amlodipine", "rxcui":"17767","size": "1" },
				{"name": "cilostazol (21107)","id": "cilostazol", "rxcui":"21107","size": "1" },
				{"name": "clarithromycin (21212)","id": "clarithromycin", "rxcui":"21212","size": "1" },
				{"name": "finasteride (25025)","id": "finasteride", "rxcui":"25025","size": "1" },
				{"name": "itraconazole (28031)","id": "itraconazole", "rxcui":"28031","size": "1" },
				{"name": "modafinil (30125)","id": "modafinil", "rxcui":"30125","size": "1" },
				{"name": "nefazodone (31565)","id": "nefazodone", "rxcui":"31565","size": "1" },
				{"name": "oxcarbazepine (32624)","id": "oxcarbazepine", "rxcui":"32624","size": "1" },
				{"name": "pioglitazone (33738)","id": "pioglitazone", "rxcui":"33738","size": "1" },
				{"name": "cisapride (35255)","id": "cisapride", "rxcui":"35255","size": "1" },
				{"name": "sirolimus (35302)","id": "sirolimus", "rxcui":"35302","size": "1" },
				{"name": "risperidone (35636)","id": "risperidone", "rxcui":"35636","size": "1" },
				{"name": "salmeterol (36117)","id": "salmeterol", "rxcui":"36117","size": "1" },
				{"name": "simvastatin (36567)","id": "simvastatin", "rxcui":"36567","size": "1" },
				{"name": "zolpidem (39993)","id": "zolpidem", "rxcui":"39993","size": "1" },
				{"name": "tacrolimus (42316)","id": "tacrolimus", "rxcui":"42316","size": "1" },
				{"name": "astemizole (42328)","id": "astemizole", "rxcui":"42328","size": "1" },
				{"name": "terfenadine (42330)","id": "terfenadine", "rxcui":"42330","size": "1" },
				{"name": "fluvoxamine (42355)","id": "fluvoxamine", "rxcui":"42355","size": "1" },
				{"name": "quetiapine (51272)","id": "quetiapine", "rxcui":"51272","size": "1" },
				{"name": "irinotecan (51499)","id": "irinotecan", "rxcui":"51499","size": "1" },
				{"name": "nevirapine (53654)","id": "nevirapine", "rxcui":"53654","size": "1" },
				{"name": "rifabutin (55672)","id": "rifabutin", "rxcui":"55672","size": "1" },
				{"name": "troglitazone (72610)","id": "troglitazone", "rxcui":"72610","size": "1" },
				{"name": "docetaxel (72962)","id": "docetaxel", "rxcui":"72962","size": "1" },
				{"name": "zaleplon (74667)","id": "zaleplon", "rxcui":"74667","size": "1" },
				{"name": "mibefradil (83213)","id": "mibefradil", "rxcui":"83213","size": "1" },
				{"name": "atorvastatin (83367)","id": "atorvastatin", "rxcui":"83367","size": "1" },
				{"name": "saquinavir (83395)","id": "saquinavir", "rxcui":"83395","size": "1" },
				{"name": "ritonavir (85762)","id": "ritonavir", "rxcui":"85762","size": "1" },
				{"name": "aripiprazole (89013)","id": "aripiprazole", "rxcui":"89013","size": "1" },
				{"name": "indinavir (114289)","id": "indinavir", "rxcui":"114289","size": "1" },
				{"name": "ziprasidone (115698)","id": "ziprasidone", "rxcui":"115698","size": "1" },
				{"name": "voriconazole (121243)","id": "voriconazole", "rxcui":"121243","size": "1" },
				{"name": "nelfinavir (134527)","id": "nelfinavir", "rxcui":"134527","size": "1" },
				{"name": "lercanidipine (135056)","id": "lercanidipine", "rxcui":"135056","size": "1" },
				{"name": "sildenafil (136411)","id": "sildenafil", "rxcui":"136411","size": "1" },
				{"name": "efavirenz (195085)","id": "efavirenz", "rxcui":"195085","size": "1" },
				{"name": "nateglinide (274332)","id": "nateglinide", "rxcui":"274332","size": "1" },
				{"name": "telithromycin (274786)","id": "telithromycin", "rxcui":"274786","size": "1" },
				{"name": "imatinib (282388)","id": "imatinib", "rxcui":"282388","size": "1" },
				{"name": "eplerenone (298869)","id": "eplerenone", "rxcui":"298869","size": "1" },
				{"name": "sunitinib (357977)","id": "sunitinib", "rxcui":"357977","size": "1" },
				{"name": "aprepitant (358255)","id": "aprepitant", "rxcui":"358255","size": "1" },
				{"name": "sorafenib (495881)","id": "sorafenib", "rxcui":"495881","size": "1" },
				{"name": "romidepsin (877510)","id": "romidepsin", "rxcui":"877510","size": "1" },
				{"name": "boceprevir (1102129)","id": "boceprevir", "rxcui":"1102129","size": "1" },
				{"name": "telaprevir (1102261)","id": "telaprevir", "rxcui":"1102261","size": "1" },
				{"name": "vemurafenib (1147220)","id": "vemurafenib", "rxcui":"1147220","size": "1" }
			]
		},
		{"name": "3A7", "id":"3A7", "size": "96",
			"children": [
				{"name": "alfentanil (480)","id": "alfentanil", "rxcui":"480","size": "1" },
				{"name": "alprazolam (596)","id": "alprazolam", "rxcui":"596","size": "1" },
				{"name": "amiodarone (703)","id": "amiodarone", "rxcui":"703","size": "1" },
				{"name": "buspirone (1827)","id": "buspirone", "rxcui":"1827","size": "1" },
				{"name": "caffeine (1886)","id": "caffeine", "rxcui":"1886","size": "1" },
				{"name": "carbamazepine (2002)","id": "carbamazepine", "rxcui":"2002","size": "1" },
				{"name": "chloramphenicol (2348)","id": "chloramphenicol", "rxcui":"2348","size": "1" },
				{"name": "chlorpheniramine (2400)","id": "chlorpheniramine", "rxcui":"2400","size": "1" },
				{"name": "cimetidine (2541)","id": "cimetidine", "rxcui":"2541","size": "1" },
				{"name": "ciprofloxacin (2551)","id": "ciprofloxacin", "rxcui":"2551","size": "1" },
				{"name": "cocaine (2653)","id": "cocaine", "rxcui":"2653","size": "1" },
				{"name": "codeine (2670)","id": "codeine", "rxcui":"2670","size": "1" },
				{"name": "cyclosporine (3008)","id": "cyclosporine", "rxcui":"3008","size": "1" },
				{"name": "dapsone (3108)","id": "dapsone", "rxcui":"3108","size": "1" },
				{"name": "dexamethasone (3264)","id": "dexamethasone", "rxcui":"3264","size": "1" },
				{"name": "dextromethorphan (3289)","id": "dextromethorphan", "rxcui":"3289","size": "1" },
				{"name": "diazepam (3322)","id": "diazepam", "rxcui":"3322","size": "1" },
				{"name": "diltiazem (3443)","id": "diltiazem", "rxcui":"3443","size": "1" },
				{"name": "domperidone (3626)","id": "domperidone", "rxcui":"3626","size": "1" },
				{"name": "erythromycin (4053)","id": "erythromycin", "rxcui":"4053","size": "1" },
				{"name": "estradiol (4083)","id": "estradiol", "rxcui":"4083","size": "1" },
				{"name": "felodipine (4316)","id": "felodipine", "rxcui":"4316","size": "1" },
				{"name": "fluconazole (4450)","id": "fluconazole", "rxcui":"4450","size": "1" },
				{"name": "haloperidol (5093)","id": "haloperidol", "rxcui":"5093","size": "1" },
				{"name": "hydrocortisone (5492)","id": "hydrocortisone", "rxcui":"5492","size": "1" },
				{"name": "ketoconazole (6135)","id": "ketoconazole", "rxcui":"6135","size": "1" },
				{"name": "lovastatin (6472)","id": "lovastatin", "rxcui":"6472","size": "1" },
				{"name": "methadone (6813)","id": "methadone", "rxcui":"6813","size": "1" },
				{"name": "mifepristone (6964)","id": "mifepristone", "rxcui":"6964","size": "1" },
				{"name": "nifedipine (7417)","id": "nifedipine", "rxcui":"7417","size": "1" },
				{"name": "nisoldipine (7435)","id": "nisoldipine", "rxcui":"7435","size": "1" },
				{"name": "nitrendipine (7441)","id": "nitrendipine", "rxcui":"7441","size": "1" },
				{"name": "norfloxacin (7517)","id": "norfloxacin", "rxcui":"7517","size": "1" },
				{"name": "phenobarbital (8134)","id": "phenobarbital", "rxcui":"8134","size": "1" },
				{"name": "phenytoin (8183)","id": "phenytoin", "rxcui":"8183","size": "1" },
				{"name": "pimozide (8331)","id": "pimozide", "rxcui":"8331","size": "1" },
				{"name": "progesterone (8727)","id": "progesterone", "rxcui":"8727","size": "1" },
				{"name": "propranolol (8787)","id": "propranolol", "rxcui":"8787","size": "1" },
				{"name": "quinidine (9068)","id": "quinidine", "rxcui":"9068","size": "1" },
				{"name": "quinine (9071)","id": "quinine", "rxcui":"9071","size": "1" },
				{"name": "rifampin (9384)","id": "rifampin", "rxcui":"9384","size": "1" },
				{"name": "tamoxifen (10324)","id": "tamoxifen", "rxcui":"10324","size": "1" },
				{"name": "testosterone (10379)","id": "testosterone", "rxcui":"10379","size": "1" },
				{"name": "trazodone (10737)","id": "trazodone", "rxcui":"10737","size": "1" },
				{"name": "triazolam (10767)","id": "triazolam", "rxcui":"10767","size": "1" },
				{"name": "verapamil (11170)","id": "verapamil", "rxcui":"11170","size": "1" },
				{"name": "vincristine (11202)","id": "vincristine", "rxcui":"11202","size": "1" },
				{"name": "amlodipine (17767)","id": "amlodipine", "rxcui":"17767","size": "1" },
				{"name": "cilostazol (21107)","id": "cilostazol", "rxcui":"21107","size": "1" },
				{"name": "clarithromycin (21212)","id": "clarithromycin", "rxcui":"21212","size": "1" },
				{"name": "finasteride (25025)","id": "finasteride", "rxcui":"25025","size": "1" },
				{"name": "itraconazole (28031)","id": "itraconazole", "rxcui":"28031","size": "1" },
				{"name": "modafinil (30125)","id": "modafinil", "rxcui":"30125","size": "1" },
				{"name": "nefazodone (31565)","id": "nefazodone", "rxcui":"31565","size": "1" },
				{"name": "oxcarbazepine (32624)","id": "oxcarbazepine", "rxcui":"32624","size": "1" },
				{"name": "pioglitazone (33738)","id": "pioglitazone", "rxcui":"33738","size": "1" },
				{"name": "cisapride (35255)","id": "cisapride", "rxcui":"35255","size": "1" },
				{"name": "sirolimus (35302)","id": "sirolimus", "rxcui":"35302","size": "1" },
				{"name": "risperidone (35636)","id": "risperidone", "rxcui":"35636","size": "1" },
				{"name": "salmeterol (36117)","id": "salmeterol", "rxcui":"36117","size": "1" },
				{"name": "simvastatin (36567)","id": "simvastatin", "rxcui":"36567","size": "1" },
				{"name": "zolpidem (39993)","id": "zolpidem", "rxcui":"39993","size": "1" },
				{"name": "tacrolimus (42316)","id": "tacrolimus", "rxcui":"42316","size": "1" },
				{"name": "astemizole (42328)","id": "astemizole", "rxcui":"42328","size": "1" },
				{"name": "terfenadine (42330)","id": "terfenadine", "rxcui":"42330","size": "1" },
				{"name": "fluvoxamine (42355)","id": "fluvoxamine", "rxcui":"42355","size": "1" },
				{"name": "quetiapine (51272)","id": "quetiapine", "rxcui":"51272","size": "1" },
				{"name": "irinotecan (51499)","id": "irinotecan", "rxcui":"51499","size": "1" },
				{"name": "nevirapine (53654)","id": "nevirapine", "rxcui":"53654","size": "1" },
				{"name": "rifabutin (55672)","id": "rifabutin", "rxcui":"55672","size": "1" },
				{"name": "troglitazone (72610)","id": "troglitazone", "rxcui":"72610","size": "1" },
				{"name": "docetaxel (72962)","id": "docetaxel", "rxcui":"72962","size": "1" },
				{"name": "zaleplon (74667)","id": "zaleplon", "rxcui":"74667","size": "1" },
				{"name": "mibefradil (83213)","id": "mibefradil", "rxcui":"83213","size": "1" },
				{"name": "atorvastatin (83367)","id": "atorvastatin", "rxcui":"83367","size": "1" },
				{"name": "saquinavir (83395)","id": "saquinavir", "rxcui":"83395","size": "1" },
				{"name": "ritonavir (85762)","id": "ritonavir", "rxcui":"85762","size": "1" },
				{"name": "aripiprazole (89013)","id": "aripiprazole", "rxcui":"89013","size": "1" },
				{"name": "indinavir (114289)","id": "indinavir", "rxcui":"114289","size": "1" },
				{"name": "ziprasidone (115698)","id": "ziprasidone", "rxcui":"115698","size": "1" },
				{"name": "voriconazole (121243)","id": "voriconazole", "rxcui":"121243","size": "1" },
				{"name": "nelfinavir (134527)","id": "nelfinavir", "rxcui":"134527","size": "1" },
				{"name": "lercanidipine (135056)","id": "lercanidipine", "rxcui":"135056","size": "1" },
				{"name": "sildenafil (136411)","id": "sildenafil", "rxcui":"136411","size": "1" },
				{"name": "efavirenz (195085)","id": "efavirenz", "rxcui":"195085","size": "1" },
				{"name": "nateglinide (274332)","id": "nateglinide", "rxcui":"274332","size": "1" },
				{"name": "telithromycin (274786)","id": "telithromycin", "rxcui":"274786","size": "1" },
				{"name": "imatinib (282388)","id": "imatinib", "rxcui":"282388","size": "1" },
				{"name": "eplerenone (298869)","id": "eplerenone", "rxcui":"298869","size": "1" },
				{"name": "sunitinib (357977)","id": "sunitinib", "rxcui":"357977","size": "1" },
				{"name": "aprepitant (358255)","id": "aprepitant", "rxcui":"358255","size": "1" },
				{"name": "sorafenib (495881)","id": "sorafenib", "rxcui":"495881","size": "1" },
				{"name": "romidepsin (877510)","id": "romidepsin", "rxcui":"877510","size": "1" },
				{"name": "boceprevir (1102129)","id": "boceprevir", "rxcui":"1102129","size": "1" },
				{"name": "telaprevir (1102261)","id": "telaprevir", "rxcui":"1102261","size": "1" },
				{"name": "vemurafenib (1147220)","id": "vemurafenib", "rxcui":"1147220","size": "1" }
			]
		}
	]
	},
	{
		"name": "by relation type", "id":"p450_4","size":"205", 
		"children": [
		{"name": "P450 substrate", "id":"substrate", "size": "157",
			"children": [
				{"name": "ethanol (448)","id": "ethanol", "rxcui":"448","size": "1" },
				{"name": "alfentanil (480)","id": "alfentanil", "rxcui":"480","size": "1" },
				{"name": "alprazolam (596)","id": "alprazolam", "rxcui":"596","size": "1" },
				{"name": "amitriptyline (704)","id": "amitriptyline", "rxcui":"704","size": "1" },
				{"name": "amodiaquine (720)","id": "amodiaquine", "rxcui":"720","size": "1" },
				{"name": "amphetamine (725)","id": "amphetamine", "rxcui":"725","size": "1" },
				{"name": "buspirone (1827)","id": "buspirone", "rxcui":"1827","size": "1" },
				{"name": "caffeine (1886)","id": "caffeine", "rxcui":"1886","size": "1" },
				{"name": "carbamazepine (2002)","id": "carbamazepine", "rxcui":"2002","size": "1" },
				{"name": "carisoprodol (2101)","id": "carisoprodol", "rxcui":"2101","size": "1" },
				{"name": "chloramphenicol (2348)","id": "chloramphenicol", "rxcui":"2348","size": "1" },
				{"name": "proguanil (2382)","id": "proguanil", "rxcui":"2382","size": "1" },
				{"name": "chlorpheniramine (2400)","id": "chlorpheniramine", "rxcui":"2400","size": "1" },
				{"name": "chlorpromazine (2403)","id": "chlorpromazine", "rxcui":"2403","size": "1" },
				{"name": "chlorzoxazone (2410)","id": "chlorzoxazone", "rxcui":"2410","size": "1" },
				{"name": "citalopram (2556)","id": "citalopram", "rxcui":"2556","size": "1" },
				{"name": "clomipramine (2597)","id": "clomipramine", "rxcui":"2597","size": "1" },
				{"name": "clonidine (2599)","id": "clonidine", "rxcui":"2599","size": "1" },
				{"name": "clozapine (2626)","id": "clozapine", "rxcui":"2626","size": "1" },
				{"name": "cocaine (2653)","id": "cocaine", "rxcui":"2653","size": "1" },
				{"name": "codeine (2670)","id": "codeine", "rxcui":"2670","size": "1" },
				{"name": "cyclophosphamide (3002)","id": "cyclophosphamide", "rxcui":"3002","size": "1" },
				{"name": "cyclosporine (3008)","id": "cyclosporine", "rxcui":"3008","size": "1" },
				{"name": "dapsone (3108)","id": "dapsone", "rxcui":"3108","size": "1" },
				{"name": "desipramine (3247)","id": "desipramine", "rxcui":"3247","size": "1" },
				{"name": "dexamethasone (3264)","id": "dexamethasone", "rxcui":"3264","size": "1" },
				{"name": "dextromethorphan (3289)","id": "dextromethorphan", "rxcui":"3289","size": "1" },
				{"name": "diazepam (3322)","id": "diazepam", "rxcui":"3322","size": "1" },
				{"name": "diclofenac (3355)","id": "diclofenac", "rxcui":"3355","size": "1" },
				{"name": "diltiazem (3443)","id": "diltiazem", "rxcui":"3443","size": "1" },
				{"name": "domperidone (3626)","id": "domperidone", "rxcui":"3626","size": "1" },
				{"name": "erythromycin (4053)","id": "erythromycin", "rxcui":"4053","size": "1" },
				{"name": "estradiol (4083)","id": "estradiol", "rxcui":"4083","size": "1" },
				{"name": "felodipine (4316)","id": "felodipine", "rxcui":"4316","size": "1" },
				{"name": "flecainide (4441)","id": "flecainide", "rxcui":"4441","size": "1" },
				{"name": "fluoxetine (4493)","id": "fluoxetine", "rxcui":"4493","size": "1" },
				{"name": "glyburide (4815)","id": "glyburide", "rxcui":"4815","size": "1" },
				{"name": "glipizide (4821)","id": "glipizide", "rxcui":"4821","size": "1" },
				{"name": "haloperidol (5093)","id": "haloperidol", "rxcui":"5093","size": "1" },
				{"name": "hexobarbital (5302)","id": "hexobarbital", "rxcui":"5302","size": "1" },
				{"name": "hydrocortisone (5492)","id": "hydrocortisone", "rxcui":"5492","size": "1" },
				{"name": "imipramine (5691)","id": "imipramine", "rxcui":"5691","size": "1" },
				{"name": "indomethacin (5781)","id": "indomethacin", "rxcui":"5781","size": "1" },
				{"name": "ketamine (6130)","id": "ketamine", "rxcui":"6130","size": "1" },
				{"name": "labetalol (6185)","id": "labetalol", "rxcui":"6185","size": "1" },
				{"name": "lovastatin (6472)","id": "lovastatin", "rxcui":"6472","size": "1" },
				{"name": "meperidine (6754)","id": "meperidine", "rxcui":"6754","size": "1" },
				{"name": "mephenytoin (6757)","id": "mephenytoin", "rxcui":"6757","size": "1" },
				{"name": "mephobarbital (6758)","id": "mephobarbital", "rxcui":"6758","size": "1" },
				{"name": "methadone (6813)","id": "methadone", "rxcui":"6813","size": "1" },
				{"name": "metoprolol (6918)","id": "metoprolol", "rxcui":"6918","size": "1" },
				{"name": "mexiletine (6926)","id": "mexiletine", "rxcui":"6926","size": "1" },
				{"name": "naproxen (7258)","id": "naproxen", "rxcui":"7258","size": "1" },
				{"name": "nifedipine (7417)","id": "nifedipine", "rxcui":"7417","size": "1" },
				{"name": "nisoldipine (7435)","id": "nisoldipine", "rxcui":"7435","size": "1" },
				{"name": "nitrendipine (7441)","id": "nitrendipine", "rxcui":"7441","size": "1" },
				{"name": "nortriptyline (7531)","id": "nortriptyline", "rxcui":"7531","size": "1" },
				{"name": "omeprazole (7646)","id": "omeprazole", "rxcui":"7646","size": "1" },
				{"name": "perhexiline (8050)","id": "perhexiline", "rxcui":"8050","size": "1" },
				{"name": "perphenazine (8076)","id": "perphenazine", "rxcui":"8076","size": "1" },
				{"name": "phenytoin (8183)","id": "phenytoin", "rxcui":"8183","size": "1" },
				{"name": "pimozide (8331)","id": "pimozide", "rxcui":"8331","size": "1" },
				{"name": "piroxicam (8356)","id": "piroxicam", "rxcui":"8356","size": "1" },
				{"name": "primidone (8691)","id": "primidone", "rxcui":"8691","size": "1" },
				{"name": "progesterone (8727)","id": "progesterone", "rxcui":"8727","size": "1" },
				{"name": "propafenone (8754)","id": "propafenone", "rxcui":"8754","size": "1" },
				{"name": "propranolol (8787)","id": "propranolol", "rxcui":"8787","size": "1" },
				{"name": "quinidine (9068)","id": "quinidine", "rxcui":"9068","size": "1" },
				{"name": "quinine (9071)","id": "quinine", "rxcui":"9071","size": "1" },
				{"name": "selegiline (9639)","id": "selegiline", "rxcui":"9639","size": "1" },
				{"name": "tamoxifen (10324)","id": "tamoxifen", "rxcui":"10324","size": "1" },
				{"name": "teniposide (10362)","id": "teniposide", "rxcui":"10362","size": "1" },
				{"name": "testosterone (10379)","id": "testosterone", "rxcui":"10379","size": "1" },
				{"name": "theophylline (10438)","id": "theophylline", "rxcui":"10438","size": "1" },
				{"name": "thioridazine (10502)","id": "thioridazine", "rxcui":"10502","size": "1" },
				{"name": "timolol (10600)","id": "timolol", "rxcui":"10600","size": "1" },
				{"name": "tolbutamide (10635)","id": "tolbutamide", "rxcui":"10635","size": "1" },
				{"name": "tramadol (10689)","id": "tramadol", "rxcui":"10689","size": "1" },
				{"name": "trazodone (10737)","id": "trazodone", "rxcui":"10737","size": "1" },
				{"name": "triamterene (10763)","id": "triamterene", "rxcui":"10763","size": "1" },
				{"name": "triazolam (10767)","id": "triazolam", "rxcui":"10767","size": "1" },
				{"name": "valproic acid (11118)","id": "valproic acid", "rxcui":"11118","size": "1" },
				{"name": "verapamil (11170)","id": "verapamil", "rxcui":"11170","size": "1" },
				{"name": "vincristine (11202)","id": "vincristine", "rxcui":"11202","size": "1" },
				{"name": "warfarin (11289)","id": "warfarin", "rxcui":"11289","size": "1" },
				{"name": "lansoprazole (17128)","id": "lansoprazole", "rxcui":"17128","size": "1" },
				{"name": "amlodipine (17767)","id": "amlodipine", "rxcui":"17767","size": "1" },
				{"name": "carvedilol (20352)","id": "carvedilol", "rxcui":"20352","size": "1" },
				{"name": "cilostazol (21107)","id": "cilostazol", "rxcui":"21107","size": "1" },
				{"name": "clarithromycin (21212)","id": "clarithromycin", "rxcui":"21212","size": "1" },
				{"name": "cyclobenzaprine (21949)","id": "cyclobenzaprine", "rxcui":"21949","size": "1" },
				{"name": "finasteride (25025)","id": "finasteride", "rxcui":"25025","size": "1" },
				{"name": "glimepiride (25789)","id": "glimepiride", "rxcui":"25789","size": "1" },
				{"name": "moclobemide (30121)","id": "moclobemide", "rxcui":"30121","size": "1" },
				{"name": "nabumetone (31448)","id": "nabumetone", "rxcui":"31448","size": "1" },
				{"name": "nebivolol (31555)","id": "nebivolol", "rxcui":"31555","size": "1" },
				{"name": "nilutamide (31805)","id": "nilutamide", "rxcui":"31805","size": "1" },
				{"name": "paroxetine (32937)","id": "paroxetine", "rxcui":"32937","size": "1" },
				{"name": "clopidogrel (32968)","id": "clopidogrel", "rxcui":"32968","size": "1" },
				{"name": "cisapride (35255)","id": "cisapride", "rxcui":"35255","size": "1" },
				{"name": "sirolimus (35302)","id": "sirolimus", "rxcui":"35302","size": "1" },
				{"name": "riluzole (35623)","id": "riluzole", "rxcui":"35623","size": "1" },
				{"name": "risperidone (35636)","id": "risperidone", "rxcui":"35636","size": "1" },
				{"name": "ropivacaine (35780)","id": "ropivacaine", "rxcui":"35780","size": "1" },
				{"name": "salmeterol (36117)","id": "salmeterol", "rxcui":"36117","size": "1" },
				{"name": "simvastatin (36567)","id": "simvastatin", "rxcui":"36567","size": "1" },
				{"name": "atomoxetine (38400)","id": "atomoxetine", "rxcui":"38400","size": "1" },
				{"name": "torsemide (38413)","id": "torsemide", "rxcui":"38413","size": "1" },
				{"name": "venlafaxine (39786)","id": "venlafaxine", "rxcui":"39786","size": "1" },
				{"name": "zolpidem (39993)","id": "zolpidem", "rxcui":"39993","size": "1" },
				{"name": "zileuton (40575)","id": "zileuton", "rxcui":"40575","size": "1" },
				{"name": "fluvastatin (41127)","id": "fluvastatin", "rxcui":"41127","size": "1" },
				{"name": "meloxicam (41493)","id": "meloxicam", "rxcui":"41493","size": "1" },
				{"name": "tacrolimus (42316)","id": "tacrolimus", "rxcui":"42316","size": "1" },
				{"name": "astemizole (42328)","id": "astemizole", "rxcui":"42328","size": "1" },
				{"name": "terfenadine (42330)","id": "terfenadine", "rxcui":"42330","size": "1" },
				{"name": "bupropion (42347)","id": "bupropion", "rxcui":"42347","size": "1" },
				{"name": "fluvoxamine (42355)","id": "fluvoxamine", "rxcui":"42355","size": "1" },
				{"name": "quetiapine (51272)","id": "quetiapine", "rxcui":"51272","size": "1" },
				{"name": "irinotecan (51499)","id": "irinotecan", "rxcui":"51499","size": "1" },
				{"name": "losartan (52175)","id": "losartan", "rxcui":"52175","size": "1" },
				{"name": "nevirapine (53654)","id": "nevirapine", "rxcui":"53654","size": "1" },
				{"name": "paclitaxel (56946)","id": "paclitaxel", "rxcui":"56946","size": "1" },
				{"name": "tizanidine (57258)","id": "tizanidine", "rxcui":"57258","size": "1" },
				{"name": "olanzapine (61381)","id": "olanzapine", "rxcui":"61381","size": "1" },
				{"name": "duloxetine (72625)","id": "duloxetine", "rxcui":"72625","size": "1" },
				{"name": "docetaxel (72962)","id": "docetaxel", "rxcui":"72962","size": "1" },
				{"name": "repaglinide (73044)","id": "repaglinide", "rxcui":"73044","size": "1" },
				{"name": "zaleplon (74667)","id": "zaleplon", "rxcui":"74667","size": "1" },
				{"name": "atorvastatin (83367)","id": "atorvastatin", "rxcui":"83367","size": "1" },
				{"name": "saquinavir (83395)","id": "saquinavir", "rxcui":"83395","size": "1" },
				{"name": "irbesartan (83818)","id": "irbesartan", "rxcui":"83818","size": "1" },
				{"name": "rosiglitazone (84108)","id": "rosiglitazone", "rxcui":"84108","size": "1" },
				{"name": "ritonavir (85762)","id": "ritonavir", "rxcui":"85762","size": "1" },
				{"name": "aripiprazole (89013)","id": "aripiprazole", "rxcui":"89013","size": "1" },
				{"name": "zuclopenthixol (114176)","id": "zuclopenthixol", "rxcui":"114176","size": "1" },
				{"name": "indinavir (114289)","id": "indinavir", "rxcui":"114289","size": "1" },
				{"name": "ziprasidone (115698)","id": "ziprasidone", "rxcui":"115698","size": "1" },
				{"name": "voriconazole (121243)","id": "voriconazole", "rxcui":"121243","size": "1" },
				{"name": "nelfinavir (134527)","id": "nelfinavir", "rxcui":"134527","size": "1" },
				{"name": "lercanidipine (135056)","id": "lercanidipine", "rxcui":"135056","size": "1" },
				{"name": "donepezil (135447)","id": "donepezil", "rxcui":"135447","size": "1" },
				{"name": "zolmitriptan (135775)","id": "zolmitriptan", "rxcui":"135775","size": "1" },
				{"name": "sildenafil (136411)","id": "sildenafil", "rxcui":"136411","size": "1" },
				{"name": "celecoxib (140587)","id": "celecoxib", "rxcui":"140587","size": "1" },
				{"name": "efavirenz (195085)","id": "efavirenz", "rxcui":"195085","size": "1" },
				{"name": "nateglinide (274332)","id": "nateglinide", "rxcui":"274332","size": "1" },
				{"name": "telithromycin (274786)","id": "telithromycin", "rxcui":"274786","size": "1" },
				{"name": "esomeprazole (283742)","id": "esomeprazole", "rxcui":"283742","size": "1" },
				{"name": "eplerenone (298869)","id": "eplerenone", "rxcui":"298869","size": "1" },
				{"name": "sunitinib (357977)","id": "sunitinib", "rxcui":"357977","size": "1" },
				{"name": "aprepitant (358255)","id": "aprepitant", "rxcui":"358255","size": "1" },
				{"name": "sorafenib (495881)","id": "sorafenib", "rxcui":"495881","size": "1" },
				{"name": "romidepsin (877510)","id": "romidepsin", "rxcui":"877510","size": "1" },
				{"name": "boceprevir (1102129)","id": "boceprevir", "rxcui":"1102129","size": "1" },
				{"name": "telaprevir (1102261)","id": "telaprevir", "rxcui":"1102261","size": "1" },
				{"name": "vemurafenib (1147220)","id": "vemurafenib", "rxcui":"1147220","size": "1" }
			]
		},
		{"name": "P450 inhibitor", "id":"inhibitor", "size": "77",
			"children": [
				{"name": "amiodarone (703)","id": "amiodarone", "rxcui":"703","size": "1" },
				{"name": "chloramphenicol (2348)","id": "chloramphenicol", "rxcui":"2348","size": "1" },
				{"name": "chlorpheniramine (2400)","id": "chlorpheniramine", "rxcui":"2400","size": "1" },
				{"name": "chlorpromazine (2403)","id": "chlorpromazine", "rxcui":"2403","size": "1" },
				{"name": "cimetidine (2541)","id": "cimetidine", "rxcui":"2541","size": "1" },
				{"name": "ciprofloxacin (2551)","id": "ciprofloxacin", "rxcui":"2551","size": "1" },
				{"name": "citalopram (2556)","id": "citalopram", "rxcui":"2556","size": "1" },
				{"name": "clemastine (2578)","id": "clemastine", "rxcui":"2578","size": "1" },
				{"name": "clomipramine (2597)","id": "clomipramine", "rxcui":"2597","size": "1" },
				{"name": "cocaine (2653)","id": "cocaine", "rxcui":"2653","size": "1" },
				{"name": "diltiazem (3443)","id": "diltiazem", "rxcui":"3443","size": "1" },
				{"name": "disulfiram (3554)","id": "disulfiram", "rxcui":"3554","size": "1" },
				{"name": "doxepin (3638)","id": "doxepin", "rxcui":"3638","size": "1" },
				{"name": "doxorubicin (3639)","id": "doxorubicin", "rxcui":"3639","size": "1" },
				{"name": "erythromycin (4053)","id": "erythromycin", "rxcui":"4053","size": "1" },
				{"name": "fluconazole (4450)","id": "fluconazole", "rxcui":"4450","size": "1" },
				{"name": "fluoxetine (4493)","id": "fluoxetine", "rxcui":"4493","size": "1" },
				{"name": "gemfibrozil (4719)","id": "gemfibrozil", "rxcui":"4719","size": "1" },
				{"name": "haloperidol (5093)","id": "haloperidol", "rxcui":"5093","size": "1" },
				{"name": "hydroxyzine (5553)","id": "hydroxyzine", "rxcui":"5553","size": "1" },
				{"name": "indomethacin (5781)","id": "indomethacin", "rxcui":"5781","size": "1" },
				{"name": "isoniazid (6038)","id": "isoniazid", "rxcui":"6038","size": "1" },
				{"name": "ketoconazole (6135)","id": "ketoconazole", "rxcui":"6135","size": "1" },
				{"name": "lovastatin (6472)","id": "lovastatin", "rxcui":"6472","size": "1" },
				{"name": "methadone (6813)","id": "methadone", "rxcui":"6813","size": "1" },
				{"name": "methoxsalen (6854)","id": "methoxsalen", "rxcui":"6854","size": "1" },
				{"name": "metronidazole (6922)","id": "metronidazole", "rxcui":"6922","size": "1" },
				{"name": "midodrine (6963)","id": "midodrine", "rxcui":"6963","size": "1" },
				{"name": "mifepristone (6964)","id": "mifepristone", "rxcui":"6964","size": "1" },
				{"name": "norfloxacin (7517)","id": "norfloxacin", "rxcui":"7517","size": "1" },
				{"name": "omeprazole (7646)","id": "omeprazole", "rxcui":"7646","size": "1" },
				{"name": "perphenazine (8076)","id": "perphenazine", "rxcui":"8076","size": "1" },
				{"name": "phenylbutazone (8160)","id": "phenylbutazone", "rxcui":"8160","size": "1" },
				{"name": "fenofibrate (8703)","id": "fenofibrate", "rxcui":"8703","size": "1" },
				{"name": "quinidine (9068)","id": "quinidine", "rxcui":"9068","size": "1" },
				{"name": "ranitidine (9143)","id": "ranitidine", "rxcui":"9143","size": "1" },
				{"name": "sulfamethoxazole (10180)","id": "sulfamethoxazole", "rxcui":"10180","size": "1" },
				{"name": "teniposide (10362)","id": "teniposide", "rxcui":"10362","size": "1" },
				{"name": "thiotepa (10473)","id": "thiotepa", "rxcui":"10473","size": "1" },
				{"name": "ticlopidine (10594)","id": "ticlopidine", "rxcui":"10594","size": "1" },
				{"name": "trimethoprim (10829)","id": "trimethoprim", "rxcui":"10829","size": "1" },
				{"name": "verapamil (11170)","id": "verapamil", "rxcui":"11170","size": "1" },
				{"name": "lansoprazole (17128)","id": "lansoprazole", "rxcui":"17128","size": "1" },
				{"name": "clarithromycin (21212)","id": "clarithromycin", "rxcui":"21212","size": "1" },
				{"name": "felbamate (24812)","id": "felbamate", "rxcui":"24812","size": "1" },
				{"name": "itraconazole (28031)","id": "itraconazole", "rxcui":"28031","size": "1" },
				{"name": "moclobemide (30121)","id": "moclobemide", "rxcui":"30121","size": "1" },
				{"name": "modafinil (30125)","id": "modafinil", "rxcui":"30125","size": "1" },
				{"name": "nefazodone (31565)","id": "nefazodone", "rxcui":"31565","size": "1" },
				{"name": "oxcarbazepine (32624)","id": "oxcarbazepine", "rxcui":"32624","size": "1" },
				{"name": "paroxetine (32937)","id": "paroxetine", "rxcui":"32937","size": "1" },
				{"name": "clopidogrel (32968)","id": "clopidogrel", "rxcui":"32968","size": "1" },
				{"name": "sertraline (36437)","id": "sertraline", "rxcui":"36437","size": "1" },
				{"name": "terbinafine (37801)","id": "terbinafine", "rxcui":"37801","size": "1" },
				{"name": "topiramate (38404)","id": "topiramate", "rxcui":"38404","size": "1" },
				{"name": "fluvastatin (41127)","id": "fluvastatin", "rxcui":"41127","size": "1" },
				{"name": "bupropion (42347)","id": "bupropion", "rxcui":"42347","size": "1" },
				{"name": "fluvoxamine (42355)","id": "fluvoxamine", "rxcui":"42355","size": "1" },
				{"name": "duloxetine (72625)","id": "duloxetine", "rxcui":"72625","size": "1" },
				{"name": "mibefradil (83213)","id": "mibefradil", "rxcui":"83213","size": "1" },
				{"name": "saquinavir (83395)","id": "saquinavir", "rxcui":"83395","size": "1" },
				{"name": "ritonavir (85762)","id": "ritonavir", "rxcui":"85762","size": "1" },
				{"name": "montelukast (88249)","id": "montelukast", "rxcui":"88249","size": "1" },
				{"name": "indinavir (114289)","id": "indinavir", "rxcui":"114289","size": "1" },
				{"name": "zafirlukast (114970)","id": "zafirlukast", "rxcui":"114970","size": "1" },
				{"name": "voriconazole (121243)","id": "voriconazole", "rxcui":"121243","size": "1" },
				{"name": "nelfinavir (134527)","id": "nelfinavir", "rxcui":"134527","size": "1" },
				{"name": "celecoxib (140587)","id": "celecoxib", "rxcui":"140587","size": "1" },
				{"name": "efavirenz (195085)","id": "efavirenz", "rxcui":"195085","size": "1" },
				{"name": "telithromycin (274786)","id": "telithromycin", "rxcui":"274786","size": "1" },
				{"name": "imatinib (282388)","id": "imatinib", "rxcui":"282388","size": "1" },
				{"name": "esomeprazole (283742)","id": "esomeprazole", "rxcui":"283742","size": "1" },
				{"name": "escitalopram (321988)","id": "escitalopram", "rxcui":"321988","size": "1" },
				{"name": "aprepitant (358255)","id": "aprepitant", "rxcui":"358255","size": "1" },
				{"name": "cinacalcet (407990)","id": "cinacalcet", "rxcui":"407990","size": "1" },
				{"name": "boceprevir (1102129)","id": "boceprevir", "rxcui":"1102129","size": "1" },
				{"name": "telaprevir (1102261)","id": "telaprevir", "rxcui":"1102261","size": "1" }
			]
		},
		{"name": "P450 inducer", "id":"inducer", "size": "21",
			"children": [
				{"name": "ethanol (448)","id": "ethanol", "rxcui":"448","size": "1" },
				{"name": "carbamazepine (2002)","id": "carbamazepine", "rxcui":"2002","size": "1" },
				{"name": "dexamethasone (3264)","id": "dexamethasone", "rxcui":"3264","size": "1" },
				{"name": "insulin (5856)","id": "insulin", "rxcui":"5856","size": "1" },
				{"name": "isoniazid (6038)","id": "isoniazid", "rxcui":"6038","size": "1" },
				{"name": "nafcillin (7233)","id": "nafcillin", "rxcui":"7233","size": "1" },
				{"name": "norethindrone (7514)","id": "norethindrone", "rxcui":"7514","size": "1" },
				{"name": "omeprazole (7646)","id": "omeprazole", "rxcui":"7646","size": "1" },
				{"name": "phenobarbital (8134)","id": "phenobarbital", "rxcui":"8134","size": "1" },
				{"name": "phenytoin (8183)","id": "phenytoin", "rxcui":"8183","size": "1" },
				{"name": "prednisone (8640)","id": "prednisone", "rxcui":"8640","size": "1" },
				{"name": "rifampin (9384)","id": "rifampin", "rxcui":"9384","size": "1" },
				{"name": "secobarbital (9624)","id": "secobarbital", "rxcui":"9624","size": "1" },
				{"name": "modafinil (30125)","id": "modafinil", "rxcui":"30125","size": "1" },
				{"name": "oxcarbazepine (32624)","id": "oxcarbazepine", "rxcui":"32624","size": "1" },
				{"name": "pioglitazone (33738)","id": "pioglitazone", "rxcui":"33738","size": "1" },
				{"name": "nevirapine (53654)","id": "nevirapine", "rxcui":"53654","size": "1" },
				{"name": "rifabutin (55672)","id": "rifabutin", "rxcui":"55672","size": "1" },
				{"name": "troglitazone (72610)","id": "troglitazone", "rxcui":"72610","size": "1" },
				{"name": "ritonavir (85762)","id": "ritonavir", "rxcui":"85762","size": "1" },
				{"name": "efavirenz (195085)","id": "efavirenz", "rxcui":"195085","size": "1" }
			]
		}
	]
	}
	]
}
